# Supplementary material for: Recombinant protein platform for high-throughput investigation of peptide-liposome interactions via fluorescence anisotropy depolarization
Source: Commun Chem. 2026 Apr 2;9:165. doi: 10.1038/s42004-026-01994-9 (PMC13106830; doi:10.1038/s42004-026-01994-9)
Supplement: Supplementary file 4 — Supplementary data for Recombinant protein platform for high-throughput investigation of peptide-liposome interactions via fluorescence anisotropy depolarization [file 42004_2026_1994_MOESM4_ESM.xlsx]

## Sheet: Figure 1b
Protein C (uM)	Lipid (uM)	FA-Rep-1	FA-Rep-2	FA-Rep-3	FA-Average	FA-StdDev
0.125	1000	0.0548251	0.0533796	0.0512041	0.0531363	0.00148826
	625	0.054115	0.054642	0.0529342	0.0538971	0.000714059
	312.5	0.0591058	0.0572817	0.0615533	0.0593136	0.00175002
	156.25	0.0722793	0.0673916	0.0711832	0.0702847	0.00209408
	78.125	0.0721879	0.0797214	0.0798392	0.0772495	0.00357941
	39.06	0.0892533	0.0964617	0.0892703	0.0916618	0.00339409
	19.53	0.0957513	0.10081	0.103401	0.0999874	0.00317678
	9.7656	0.103545	0.107574	0.109235	0.106785	0.00238907
	4.88	0.108488	0.112269	0.110138	0.110298	0.00154752
	2.44	0.113075	0.111821	0.105874	0.110256	0.00314078
	0	0.109962	0.114039	0.109879	0.111293	0.00194148

## Sheet: Figure 2
Protein:	CHMP4B-N19							Protein:	Huntingtin-N17
Protein Concentration (uM)	0.25							Protein Concentration (uM)	0.25
Liposome Type	DOPE 0%							Liposome Type	DOPE 0%
Z-Average	68 nm							Z-Average	68 nm
Lipid(uM)	FA-Rep-1	FA-Rep-2	FA-Rep-3	FA-Average	FA-StdDev			Lipid(uM)	FA-Rep-1	FA-Rep-2	FA-Rep-3	FA-Average	FA-StdDev
0	0.097703	0.0980703	0.0964611	0.0974114	0.000688548			0	0.0933806	0.0929696	0.0943922	0.0935808	0.000597761
1.9315	0.0968871	0.098519	0.0996412	0.0983491	0.00113078			1.9315	0.0950361	0.0943879	0.0991701	0.0961981	0.00211817
3.90625	0.100498	0.0997871	0.0979148	0.0994	0.00108958			3.90625	0.093437	0.099016	0.0970413	0.0964981	0.0023098
7.8125	0.0990997	0.0994144	0.102501	0.100338	0.00153455			7.8125	0.0989604	0.0970842	0.0932878	0.0964441	0.00235965
15.625	0.0983093	0.0969639	0.0998722	0.0983818	0.0011884			15.625	0.0908118	0.093655	0.0940093	0.0928254	0.00143114
31.24	0.0970636	0.0944324	0.0982937	0.0965965	0.0016106			31.24	0.094445	0.0928782	0.0951096	0.0941443	0.0009355
62.5	0.0930976	0.0985009	0.0942645	0.0952877	0.00232149			62.5	0.0927331	0.094568	0.0896698	0.0923237	0.00202052
126	0.0853476	0.091526	0.0912929	0.0893888	0.00285919			126	0.0869432	0.0907482	0.089276	0.0889891	0.00156655
250	0.0781113	0.0785358	0.0755864	0.0774111	0.00130189			250	0.0770351	0.0848029	0.0847862	0.0822081	0.00365785
500	0.0682988	0.0752944	0.0727899	0.0721277	0.00289405			500	0.0788235	0.0784702	0.0800974	0.0791303	0.000698827
1000	0.0645528	0.0647672	0.067078	0.065466	0.00114321			1000	0.0726486	0.0689007	0.0743647	0.0719713	0.00228148
2000	0.0595271	0.0651772	0.0585774	0.0610939	0.00291324			2000	0.0715352	0.071359	0.0777541	0.0735494	0.002974
Liposome Type	DOPE 0%							Liposome Type	DOPE 0%
Z-Average	86 nm							Z-Average	86 nm
Lipid(uM)	FA-Rep-1	FA-Rep-2	FA-Rep-3	FA-Average	FA-StdDev			Lipid(uM)	FA-Rep-1	FA-Rep-2	FA-Rep-3	FA-Average	FA-StdDev
0	0.0996553	0.100602	0.0981338	0.0994636	0.0010166			0	0.0904587	0.0912383	0.0942793	0.0919921	0.0016483
1.9315	0.0982863	0.0980637	0.102993	0.099781	0.00227303			1.9315	0.0934409	0.0931094	0.0985608	0.0950371	0.00249536
3.90625	0.10439	0.102524	0.100558	0.102491	0.00156423			3.90625	0.0936458	0.0978791	0.0946162	0.0953804	0.00181075
7.8125	0.104298	0.101494	0.100917	0.102236	0.00147689			7.8125	0.0947116	0.092954	0.0929451	0.0935369	0.00083064
15.625	0.0998896	0.0992645	0.0990416	0.0993986	0.000358965			15.625	0.0926763	0.0960848	0.0940484	0.0942698	0.00140028
31.24	0.0990483	0.0971835	0.0974478	0.0978932	0.0008239			31.24	0.0941301	0.0958915	0.0970847	0.0957021	0.00121365
62.5	0.0963067	0.0915492	0.0964575	0.0947712	0.00227908			62.5	0.0916247	0.0922599	0.0952136	0.0930328	0.00156377
126	0.094227	0.0891273	0.0873619	0.0902387	0.00291076			126	0.0902222	0.0898159	0.0886627	0.0895669	0.000660541
250	0.0823005	0.0801761	0.0780901	0.0801889	0.0017189			250	0.0843057	0.0847444	0.0831517	0.0840673	0.000671726
500	0.0734946	0.0736184	0.072884	0.0733323	0.000321009			500	0.0777144	0.0773957	0.0794602	0.0781901	0.000907478
1000	0.0703918	0.0640812	0.0688412	0.0677714	0.00268507			1000	0.0766241	0.073543	0.0707787	0.0736486	0.00238757
2000	0.0621066	0.066052	0.0647082	0.0642889	0.00163776			2000	0.0704603	0.0719128	0.07259	0.0716543	0.000888457
Liposome Type	DOPE 0%							Liposome Type	DOPE 0%
Z-Average	94 nm							Z-Average	94 nm
Lipid(uM)	FA-Rep-1	FA-Rep-2	FA-Rep-3	FA-Average	FA-StdDev			Lipid(uM)	FA-Rep-1	FA-Rep-2	FA-Rep-3	FA-Average	FA-StdDev
0	0.0991501	0.100079	0.100984	0.100071	0.000748511			0	0.0902431	0.0917965	0.0916672	0.0912356	0.000703799
1.9315	0.101767	0.100896	0.100299	0.100987	0.000602659			1.9315	0.0967902	0.0962783	0.0975836	0.096884	0.000537015
3.90625	0.10151	0.103999	0.0983293	0.10128	0.00232048			3.90625	0.0968286	0.0933581	0.0942076	0.0947981	0.00147708
7.8125	0.104986	0.0997489	0.100378	0.101704	0.00233453			7.8125	0.094009	0.0966463	0.0938825	0.0948459	0.00127411
15.625	0.100163	0.0986533	0.0984511	0.0990892	0.000763897			15.625	0.0949419	0.0961728	0.0941832	0.0950993	0.000819853
31.24	0.0962567	0.0975923	0.0957954	0.0965481	0.000761991			31.24	0.0930819	0.0945755	0.0958703	0.0945093	0.00113933
62.5	0.0909657	0.0955282	0.0924287	0.0929742	0.00190216			62.5	0.0935002	0.0890265	0.0922281	0.0915849	0.00188217
126	0.0923968	0.0877746	0.0894583	0.0898765	0.00191003			126	0.089335	0.0852395	0.0881094	0.0875613	0.00171633
250	0.0845202	0.0839854	0.0813405	0.0832821	0.00139013			250	0.0867927	0.0845951	0.0846029	0.0853302	0.00103412
500	0.0751707	0.0706276	0.0730395	0.0729459	0.00185591			500	0.0771936	0.0801945	0.0798499	0.0790793	0.00134085
1000	0.0666966	0.0657791	0.0656111	0.0660289	0.000477079			1000	0.0744068	0.0772005	0.0737591	0.0751221	0.00149326
2000	0.0684767	0.0643112	0.0688078	0.0671985	0.00204615			2000	0.0733786	0.0737639	0.0691721	0.0721049	0.00207971
Liposome Type	DOPE 15%							Liposome Type	DOPE 15%
Z-Average	68nm							Z-Average	68nm
Lipid(uM)	FA-Rep-1	FA-Rep-2	FA-Rep-3	FA-Average	FA-StdDev			Lipid(uM)	FA-Rep-1	FA-Rep-2	FA-Rep-3	FA-Average	FA-StdDev
0	0.100026	0.0998447	0.0946015	0.0981575	0.00251556			0	0.0956219	0.0918633	0.0956754	0.0943869	0.00178453
1.9315	0.101942	0.100357	0.0996479	0.100649	0.000959037			1.9315	0.0936033	0.0967606	0.0932426	0.0945355	0.00158028
3.90625	0.0981187	0.100351	0.0996583	0.0993759	0.000932802			3.90625	0.0926349	0.0951589	0.0935525	0.0937821	0.00104316
7.8125	0.100269	0.10077	0.0978895	0.0996429	0.00125659			7.8125	0.0925686	0.0968984	0.0980087	0.0958252	0.00234698
15.625	0.0966074	0.0978629	0.0979475	0.0974726	0.000612757			15.625	0.0936024	0.0899459	0.0936681	0.0924055	0.00173941
31.24	0.0905481	0.0952306	0.0922185	0.0926657	0.00193759			31.24	0.0908891	0.0899872	0.0892754	0.0900506	0.000660304
62.5	0.0881462	0.0864163	0.085808	0.0867902	0.000990487			62.5	0.0898985	0.0895604	0.0858331	0.0884307	0.00184196
126	0.0774958	0.0817731	0.0771325	0.0788005	0.00210719			126	0.0846489	0.0820317	0.0785487	0.0817431	0.00249874
250	0.0732346	0.0737403	0.0713066	0.0727605	0.00104859			250	0.0789976	0.0818786	0.0756141	0.0788301	0.0025602
500	0.0633413	0.0624565	0.0619547	0.0625842	0.000573224			500	0.0746635	0.079141	0.0761161	0.0766402	0.00186515
1000	0.0605808	0.0640327	0.0602224	0.061612	0.00171795			1000	0.0749201	0.0767733	0.0728301	0.0748412	0.00161078
2000	0.0588543	0.0560821	0.0592022	0.0580462	0.00139603			2000	0.0710558	0.0696499	0.0709313	0.0705457	0.000635465
Liposome Type	DOPE 15%							Liposome Type	DOPE 15%
Z-Average	87nm							Z-Average	87nm
Lipid(uM)	FA-Rep-1	FA-Rep-2	FA-Rep-3	FA-Average	FA-StdDev			Lipid(uM)	FA-Rep-1	FA-Rep-2	FA-Rep-3	FA-Average	FA-StdDev
0	0.099398	0.0959621	0.0976135	0.0976579	0.00140305			0	0.0941862	0.0922022	0.0952901	0.0938928	0.00127758
1.9315	0.0979656	0.100173	0.0983257	0.0988215	0.000967022			1.9315	0.0944331	0.096474	0.0946292	0.0951788	0.000919346
3.90625	0.0973085	0.0986301	0.0982535	0.098064	0.000555918			3.90625	0.0945894	0.0969755	0.0886235	0.0933962	0.00351254
7.8125	0.0989437	0.100046	0.0993588	0.0994495	0.000454494			7.8125	0.0934379	0.0940811	0.0947638	0.0940943	0.000541386
15.625	0.0969589	0.0983417	0.0959115	0.0970707	0.000995278			15.625	0.094302	0.0918151	0.0925359	0.0928844	0.00104476
31.24	0.0942054	0.0964772	0.0943661	0.0950162	0.00103515			31.24	0.0950137	0.0947571	0.0900592	0.0932766	0.00227752
62.5	0.0901371	0.0899491	0.088902	0.0896627	0.000543324			62.5	0.0913535	0.091848	0.0855752	0.0895922	0.00284761
126	0.0796197	0.0817283	0.0830993	0.0814824	0.00143112			126	0.0855854	0.0840757	0.0857127	0.0851246	0.000743483
250	0.0720079	0.0762084	0.0740917	0.0741026	0.00171485			250	0.0857024	0.0818797	0.0790339	0.0822053	0.00273216
500	0.0690313	0.0667404	0.0680207	0.0679308	0.000937404			500	0.0771095	0.0765859	0.0790025	0.077566	0.001038
1000	0.0613216	0.0639502	0.0639266	0.0630661	0.00123358			1000	0.0741921	0.0720477	0.0768964	0.0743787	0.00198387
2000	0.0564361	0.059046	0.0601247	0.0585356	0.0015485			2000	0.0695437	0.0710774	0.0699976	0.0702062	0.000643307
Liposome Type	DOPE 15%							Liposome Type	DOPE 15%
Z-Average	93nm							Z-Average	93nm
Lipid(uM)	FA-Rep-1	FA-Rep-2	FA-Rep-3	FA-Average	FA-StdDev			Lipid(uM)	FA-Rep-1	FA-Rep-2	FA-Rep-3	FA-Average	FA-StdDev
0	0.100486	0.0998194	0.0964543	0.09892	0.00176465			0	0.0944548	0.0949019	0.0900922	0.0931496	0.00216963
1.9315	0.101019	0.0986571	0.103511	0.101062	0.00198179			1.9315	0.0949986	0.0958801	0.0940292	0.0949693	0.000755888
3.90625	0.104098	0.0970862	0.0999754	0.100387	0.0028773			3.90625	0.0988494	0.0969012	0.0966667	0.0974724	0.000978358
7.8125	0.0992063	0.0990686	0.100908	0.0997275	0.000836411			7.8125	0.0951526	0.0952243	0.0944119	0.0949296	0.000367225
15.625	0.0987111	0.100353	0.097364	0.0988092	0.00122202			15.625	0.0927761	0.0929332	0.0931828	0.092964	0.000167466
31.24	0.0935646	0.0981739	0.0936998	0.0951461	0.00214169			31.24	0.0942518	0.0940105	0.0951135	0.0944586	0.000473432
62.5	0.0905651	0.0897054	0.0928949	0.0910552	0.00134742			62.5	0.0891008	0.089786	0.0903175	0.0897348	0.000498061
126	0.084176	0.0853733	0.0906616	0.086737	0.00281783			126	0.084675	0.087553	0.0895892	0.0872724	0.00201603
250	0.0732688	0.074449	0.0784768	0.0753982	0.00222958			250	0.080242	0.0821591	0.0807577	0.0810529	0.000810002
500	0.064724	0.0681627	0.0696122	0.0674996	0.00204992			500	0.0768912	0.0769509	0.0796269	0.077823	0.00127579
1000	0.0636355	0.0657234	0.0625565	0.0639718	0.00131457			1000	0.0710245	0.074374	0.0763035	0.0739006	0.00218098
2000	0.0543013	0.0590577	0.0621226	0.0584939	0.00321785			2000	0.0717285	0.0717235	0.0724769	0.0719763	0.000353962
Liposome Type	DOPE 30%							Liposome Type	DOPE 30%
Z-Average	67nm							Z-Average	67nm
Lipid(uM)	FA-Rep-1	FA-Rep-2	FA-Rep-3	FA-Average	FA-StdDev			Lipid(uM)	FA-Rep-1	FA-Rep-2	FA-Rep-3	FA-Average	FA-StdDev
0	0.100837	0.0986818	0.1006	0.10004	0.000965043			0	0.0867108	0.0925042	0.0937723	0.0909958	0.00307384
1.9315	0.102008	0.10024	0.0977609	0.100003	0.00174187			1.9315	0.0911723	0.0946469	0.0914648	0.092428	0.00157354
3.90625	0.102859	0.100782	0.101718	0.101786	0.00084899			3.90625	0.0910414	0.0937255	0.0909868	0.0919179	0.00127837
7.8125	0.101497	0.100078	0.0976259	0.0997339	0.00159924			7.8125	0.0941089	0.0973363	0.0893659	0.0936037	0.00327344
15.625	0.0956373	0.0993177	0.0942928	0.0964159	0.00212401			15.625	0.0905635	0.0901397	0.0883509	0.0896847	0.000958841
31.24	0.0920953	0.092753	0.0908549	0.0919011	0.000786991			31.24	0.0881322	0.085874	0.086874	0.0869601	0.000923904
62.5	0.0841398	0.0847562	0.0855809	0.0848256	0.000590374			62.5	0.0830706	0.0837883	0.0809777	0.0826122	0.00119231
126	0.0704857	0.0741029	0.0728185	0.0724691	0.00149725			126	0.0765025	0.0775292	0.0792257	0.0777524	0.00112289
250	0.0660884	0.0647386	0.0657225	0.0655165	0.00056999			250	0.0757908	0.079352	0.071078	0.075407	0.00338874
500	0.0580373	0.0593321	0.0634004	0.0602566	0.00228497			500	0.0727741	0.0744828	0.0744828	0.0739132	0.000805487
1000	0.0583141	0.0598554	0.0558993	0.0580229	0.00162812			1000	0.0740204	0.076383	0.0732547	0.0745527	0.00133143
2000	0.0581622	0.0578941	0.0575974	0.0578846	0.000230669			2000	0.0747188	0.070804	0.0735661	0.0730297	0.00164261
Liposome Type	DOPE 30%							Liposome Type	DOPE 30%
Z-Average	86nm							Z-Average	86nm
Lipid(uM)	FA-Rep-1	FA-Rep-2	FA-Rep-3	FA-Average	FA-StdDev			Lipid(uM)	FA-Rep-1	FA-Rep-2	FA-Average	FA-StdDev
0	0.0971191	0.100729	0.096725	0.0981909	0.00180168			0	0.0875929	0.0930506	0.0903217	0.00272884
1.9315	0.102938	0.098645	0.0990455	0.100209	0.00193619			1.9315	0.0974937	0.0912849	0.0943893	0.00310442
3.90625	0.100319	0.099567	0.100638	0.100175	0.000448867			3.90625	0.094485	0.0971659	0.0958254	0.00134042
7.8125	0.0971482	0.0988536	0.0956722	0.0972247	0.00129991			7.8125	0.0943428	0.0947792	0.094561	0.000218179
15.625	0.0942192	0.09453	0.0975681	0.0954391	0.00151077			15.625	0.0891403	0.0915055	0.0903229	0.00118258
31.24	0.0902573	0.0937628	0.0867841	0.0902681	0.00284906			31.24	0.0910802	0.0895849	0.0903325	0.000747643
62.5	0.0815341	0.0845947	0.0882465	0.0847917	0.00274388			62.5	0.0869281	0.0868028	0.0868654	6.26426e-05
126	0.0760751	0.077967	0.0802078	0.0780833	0.00168918			126	0.0821671	0.0774849	0.079826	0.00234112
250	0.0697805	0.0686587	0.0684322	0.0689571	0.000589518			250	0.0748435	0.076873	0.0758583	0.00101473
500	0.065995	0.062021	0.0614158	0.063144	0.00203106			500	0.0766737	0.0723159	0.0744948	0.0021789
1000	0.0576079	0.0578185	0.0611731	0.0588665	0.00163329			1000	0.0714347	0.0749469	0.0731908	0.00175609
2000	0.057167	0.0567952	0.0557561	0.0565728	0.000597113			2000	0.0689446	0.0706157	0.0697801	0.000835536
Liposome Type	DOPE 30%							Liposome Type	DOPE 30%
Z-Average	91nm							Z-Average	91nm
Lipid(uM)	FA-Rep-1	FA-Rep-2	FA-Rep-3	FA-Average	FA-StdDev			Lipid(uM)	FA-Rep-1	FA-Rep-2	FA-Rep-3	FA-Average	FA-StdDev
0	0.0983654	0.0977849	0.0977056	0.097952	0.000294118			0	0.0938358	0.091253	0.094338	0.0931423	0.00135156
1.9315	0.0975629	0.0967221	0.100801	0.098362	0.00175844			1.9315	0.0921873	0.0926232	0.0939814	0.0929306	0.000764015
3.90625	0.0972352	0.0994544	0.0999646	0.0988848	0.00118486			3.90625	0.0964469	0.0907362	0.0948547	0.0940126	0.00240623
7.8125	0.0987264	0.0995921	0.0993906	0.0992364	0.000369861			7.8125	0.0936424	0.0940816	0.0976593	0.0951277	0.00179903
15.625	0.0944268	0.0957777	0.0949209	0.0950418	0.000558121			15.625	0.0935258	0.0912687	0.0910776	0.0919574	0.00111178
31.24	0.0907537	0.0961944	0.0879894	0.0916458	0.00340859			31.24	0.0876297	0.0898345	0.091242	0.0895687	0.00148662
62.5	0.0844636	0.0857684	0.0796958	0.0833093	0.00261004			62.5	0.0854345	0.0894691	0.0871457	0.0873497	0.00165342
126	0.0793783	0.0792842	0.0778284	0.0788303	0.00070949			126	0.0860514	0.0847672	0.0794853	0.0834347	0.00284137
250	0.0702942	0.073949	0.0662747	0.0701726	0.00313422			250	0.0812252	0.0762764	0.0764773	0.077993	0.00228699
500	0.0615328	0.0688653	0.0640585	0.0648189	0.00304139			500	0.0765124	0.0724895	0.0765037	0.0751685	0.0018944
1000	0.0620602	0.0641903	0.0613638	0.0625381	0.00120237			1000	0.073554	0.0742415	0.069167	0.0723208	0.00224769
2000	0.0567085	0.0593977	0.0583283	0.0581448	0.00110552			2000	0.073198	0.0677204	0.0702753	0.0703979	0.00223791
Liposome Type	DOPE 45%							Liposome Type	DOPE 45%
Z-Average	69nm							Z-Average	69nm
Lipid(uM)	FA-Rep-1	FA-Rep-2	FA-Rep-3	FA-Average	FA-StdDev			Lipid(uM)	FA-Rep-1	FA-Rep-2	FA-Rep-3	FA-Average	FA-StdDev
0	0.104295	0.100699	0.0996941	0.101562	0.00197498			0	0.0902153	0.0925987	0.0915703	0.0914614	0.000976041
1.9315	0.0996661	0.100606	0.0992648	0.0998457	0.00056215			1.9315	0.0971094	0.0897177	0.0878073	0.0915448	0.0040113
3.90625	0.101447	0.0961813	0.100418	0.0993486	0.00227863			3.90625	0.0948639	0.0928386	0.0943793	0.0940273	0.000863491
7.8125	0.097869	0.0929692	0.097699	0.0961791	0.00227077			7.8125	0.0927653	0.0903364	0.08993	0.0910106	0.00125181
15.625	0.0940734	0.0960752	0.0954424	0.095197	0.000835445			15.625	0.0884712	0.0851769	0.088544	0.0873974	0.00157038
31.24	0.0869323	0.0873475	0.0846576	0.0863125	0.00118234			31.24	0.0798892	0.0841581	0.0819071	0.0819848	0.00174364
62.5	0.074708	0.0807548	0.0783786	0.0779471	0.00248741			62.5	0.0745362	0.0788848	0.0782149	0.077212	0.00191173
126	0.0713951	0.0697382	0.0709429	0.0706921	0.000699309			126	0.0763979	0.0772557	0.0733622	0.0756719	0.00167036
250	0.0621924	0.0613918	0.0655077	0.0630306	0.00178178			250	0.0736479	0.0707077	0.0753691	0.0732416	0.00192457
500	0.0576474	0.0610503	0.0588855	0.0591944	0.00140629			500	0.0710779	0.0679392	0.0695604	0.0695258	0.00128158
1000	0.0492378	0.0528373	0.0572464	0.0531072	0.00327505			1000	0.0684565	0.06627	0.0654299	0.0667188	0.00127572
2000	0.0485284	0.0546161	0.0557778	0.0529741	0.00317918			2000	0.0646383	0.0653378	0.0633601	0.0644454	0.000818811
Liposome Type	DOPE 45%							Liposome Type	DOPE 45%
Z-Average	87nm							Z-Average	87nm
Lipid(uM)	FA-Rep-1	FA-Rep-2	FA-Rep-3	FA-Average	FA-StdDev			Lipid(uM)	FA-Rep-1	FA-Rep-2	FA-Rep-3	FA-Average	FA-StdDev
0	0.0980994	0.0980905	0.0989108	0.0983669	0.000384622			0	0.0938016	0.0930904	0.0917545	0.0928822	0.000848608
1.9315	0.100023	0.0990387	0.102644	0.100569	0.00152168			1.9315	0.0979631	0.0947365	0.0940837	0.0955944	0.00169598
3.90625	0.0953144	0.103655	0.103002	0.100657	0.00378708			3.90625	0.0969516	0.0971259	0.0910848	0.0950541	0.00280761
7.8125	0.0962611	0.096667	0.0997456	0.0975579	0.00155579			7.8125	0.0926635	0.0951354	0.089498	0.0924323	0.00230725
15.625	0.0935881	0.0942697	0.0925203	0.0934594	0.000719955			15.625	0.095369	0.0913832	0.0929438	0.093232	0.00163991
31.24	0.0848705	0.0876814	0.0878127	0.0867882	0.0013571			31.24	0.0878501	0.090551	0.0849291	0.0877767	0.00229573
62.5	0.0780946	0.083707	0.0808116	0.080871	0.00229164			62.5	0.0845377	0.0846891	0.0804572	0.083228	0.00196022
126	0.0694555	0.0721883	0.0759499	0.0725312	0.00266241			126	0.0795405	0.0821067	0.0740505	0.0785659	0.00336035
250	0.069414	0.0656984	0.0646445	0.0665856	0.00204569			250	0.0723301	0.0775561	0.071089	0.0736584	0.00280229
500	0.0615618	0.0597149	0.0557771	0.0590179	0.0024125			500	0.0712169	0.0669559	0.0730703	0.0704143	0.00255988
1000	0.0548401	0.0596401	0.0567473	0.0570758	0.00197329			1000	0.0688203	0.0707306	0.0705829	0.0700446	0.000867802
2000	0.054227	0.0529024	0.0573222	0.0548172	0.00185199			2000	0.0665477	0.0653686	0.0706052	0.0675072	0.00224292
Liposome Type	DOPE 45%							Liposome Type	DOPE 45%
Z-Average	97nm							Z-Average	97nm
Lipid(uM)	FA-Rep-1	FA-Rep-2	FA-Rep-3	FA-Average	FA-StdDev			Lipid(uM)	FA-Rep-1	FA-Rep-2	FA-Rep-3	FA-Average	FA-StdDev
0	0.0982466	0.0977901	0.0969228	0.0976532	0.00054906			0	0.0934324	0.0950606	0.0987424	0.0957451	0.00222116
1.9315	0.0982708	0.101271	0.0986198	0.0993872	0.0013397			1.9315	0.097931	0.0970828	0.0977556	0.0975898	0.000365562
3.90625	0.10024	0.0965713	0.0973582	0.0980563	0.00157682			3.90625	0.0943516	0.0953104	0.097835	0.0958323	0.0014692
7.8125	0.0987691	0.0977019	0.0988699	0.0984469	0.000528442			7.8125	0.0931089	0.0981078	0.0924199	0.0945455	0.00253457
15.625	0.0963433	0.091667	0.0899814	0.0926639	0.00269121			15.625	0.0928136	0.0925057	0.0891048	0.0914747	0.00168046
31.24	0.0912543	0.0859004	0.0893927	0.0888491	0.00221926			31.24	0.0871936	0.0875213	0.0901579	0.0882909	0.00132691
62.5	0.0791694	0.0800127	0.077375	0.0788524	0.00109993			62.5	0.0868986	0.0817869	0.0841733	0.0842863	0.00208835
126	0.0738813	0.071139	0.0718113	0.0722772	0.00116701			126	0.0790744	0.0775022	0.0767173	0.0777646	0.000980043
250	0.0647301	0.0653343	0.0665566	0.0655403	0.000759781			250	0.0784355	0.0749455	0.0764405	0.0766072	0.00142966
500	0.062747	0.0608726	0.0577906	0.0604701	0.00204334			500	0.0759195	0.0752375	0.0719382	0.0743651	0.00173849
1000	0.0560961	0.0581819	0.0568246	0.0570342	0.000864348			1000	0.0674883	0.0747437	0.0707289	0.070987	0.00296764
2000	0.0551237	0.0579041	0.0551483	0.0560587	0.00130494			2000	0.0688571	0.0646836	0.0702064	0.0679157	0.0023509

## Sheet: Figure 3 - Anisotropy&Bound Rat
Protein	Amphiphysin -N25											Protein	CHMP4B-N19											Protein	Endophilin-B1-N33											Protein	Huntingtin-N17
Protein Concentration (uM)	0.125											Protein Concentration (uM)	0.125											Protein Concentration (uM)	0.1											Protein Concentration (uM)	0.125
Liposome Type:	Cholesterol 0%		Lipid Composition:	DOPC/DOPS/CHOLESTEROL = 70/30/0				Z-average =	66.4 nm			Liposome Type:	Cardiolipin 0%		Lipid Composition:	DOPC/DOPS/CARDIOLIPIN = 70/30/0				Z-average =	65.6 nm			Liposome Type:	DOPE 0%		Lipid Composition:	DOPC/DOPS/DOPE = 70/30/0				Z-average =	66.3 nm			Liposome Type:	Cardiolipin 0%		Lipid Composition:	DOPC/DOPS/CARDIOLIPIN = 70/30/0				Z-average =	65.6 nm
Lipid(uM)	FA-Rep-1	FA-Rep-2	FA-Rep-3	FA-Average	FA-StdDev	FA Bound-ratio	FA Bound-ratio-StdDev		Tryptophan Data Bound Ratio			Lipid(uM)	FA-Rep-1	FA-Rep-2	FA-Rep-3	FA-Average	FA-StdDev	FA Bound-ratio	FA Bound-ratio-StdDev		Tryptophan Data Bound Ratio			Lipid(uM)	FA-Rep-1	FA-Rep-2	FA-Rep-3	FA-Average	FA-StdDev	FA Bound-ratio	FA Bound-ratio-StdDev		Tryptophan Data Bound Ratio	Bound_ratio		Lipid(uM)	FA-Rep-1	FA-Rep-2	FA-Rep-3	FA-Average	FA-StdDev	FA Bound-ratio	FA Bound-ratio-StdDev		Tryptophan Data Bound Ratio
1250	0.0544894	0.0537737	0.0548502	0.0543711	0.000447372	0.931232	0.009965		0.963042			1000	0.0538316	0.0521416	0.0549347	0.053636	0.00114863	0.969192	0.035025		0.924459			625	0.0795628	0.0781528	0.0831778	0.0802978	0.00211623	0.810861	0.189332		0.883852			1000	0.0615278	0.0643951	0.0627452	0.0628894	0.00117498	1.11315	0.058882		0.960586
1000	0.055472	0.0579102	0.0590503	0.0574775	0.00149251	0.882303	0.024439		0.850002			625	0.0535153	0.0575661	0.0556839	0.0555884	0.00165511	0.927094	0.042835		0.945943			312.5	0.0838705	0.0804257	0.0860461	0.0834474	0.00231395	0.611607	0.177838		0.663412			625	0.0744963	0.0696605	0.0670385	0.0703984	0.003089	0.847064	0.113955		1.01697
625	0.0573674	0.0499963	0.0580532	0.0551389	0.00364718	0.919137	0.057866		0.857604			312.5	0.0602491	0.0620914	0.0592012	0.0605139	0.00119472	0.820893	0.033222		0.909203			156.25	0.0820016	0.0851883	0.0821697	0.0831198	0.00146421	0.632332	0.139572		0.504703			312.5	0.0736108	0.0715367	0.0731908	0.0727794	0.000895285	0.762692	0.042666		0.911787
312.5	0.0658723	0.0670351	0.066997	0.0666348	0.000539392	0.738063	0.01017		0.764647			156.25	0.0635712	0.0642759	0.0630927	0.0636466	0.000485937	0.753346	0.021921		0.832754			78.125	0.0872713	0.0886274	0.089312	0.0884036	0.000848016	0.298066	0.072813		0.363765			156.25	0.0706064	0.072215	0.0709526	0.071258	0.000691338	0.816606	0.039156		0.877672
156.25	0.0766674	0.0755201	0.0790438	0.0770771	0.00146743	0.57358	0.023523		0.636345			78.125	0.0699057	0.069014	0.0682943	0.0690714	0.000659087	0.636377	0.021606		0.698626			39.06	0.0859166	0.0913174	0.0916991	0.0896444	0.00264054	0.219567	0.170945		0.243473			78.125	0.0763501	0.0801329	0.0783029	0.078262	0.00154459	0.568411	0.058721		0.756438
78.125	0.0890052	0.0862879	0.087862	0.0877184	0.00111397	0.405959	0.017826		0.422906			39.06	0.0770341	0.0806325	0.0846877	0.0807848	0.00312645	0.383806	0.068134		0.523546			19.53	0.0920968	0.0946679	0.0881038	0.0916228	0.00270064	0.094403	0.171572		0.137461			39.06	0.082438	0.0808241	0.0813237	0.0815286	0.00067463	0.452652	0.0293		0.585723
39.06	0.095807	0.0960193	0.0987562	0.0968608	0.00134301	0.261945	0.021265		0.270316			19.53	0.0922811	0.0892275	0.0863253	0.089278	0.00243172	0.200668	0.052707		0.311016			9.7656	0.0926107	0.0942749	0.0902615	0.0923824	0.00164641	0.046353	0.104457		0.083411			19.53	0.0858396	0.085088	0.0856052	0.0855109	0.000313968	0.311531	0.016126		0.425457
19.53	0.104878	0.102538	0.102328	0.103248	0.00115587	0.161334	0.018274		0.122017			9.7656	0.0931881	0.0910535	0.0934444	0.092562	0.00107178	0.129855	0.023406		0.181633			4.88	0.0926159	0.0876738	0.0910969	0.0904622	0.00206692	0.16783	0.133675		0.088966			9.7656	0.09005	0.0887404	0.0906594	0.0898166	0.000800633	0.158949	0.029		0.295751
9.7656	0.105268	0.104262	0.103021	0.104184	0.000918811	0.14659	0.014549		0.101971			4.88	0.0945469	0.0919188	0.0926068	0.0930242	0.00111275	0.119889	0.024246		0.120297			2.44	0.0923249	0.0932907	0.0926606	0.0927587	0.000400355	0.022542	0.025678		0.013675			4.88	0.0888627	0.0953786	0.0914786	0.0919066	0.00267729	0.084884	0.094934		0.22286
4.88	0.10861	0.111445	0.111877	0.110644	0.00144881	0.044823	0.022852		0.050987			2.44	0.0923912	0.0941692	0.0957276	0.094096	0.00136303	0.096777	0.029545		0.07281			0	0.0898699	0.0960689	0.0934065	0.0931151	0.0025391	0	0.160647		0			2.44	0.0909863	0.0919802	0.093309	0.0920919	0.000951533	0.07832	0.033859		0.19628
2.44	0.110073	0.110528	0.109203	0.109935	0.000549891	0.055998	0.00874		0.012978			0	0.101261	0.0978584	0.0966324	0.098584	0.00195809	0	0.042266		0															0	0.0954286	0.0941643	0.093313	0.0943019	0.000869147	0	0.030816		0
0	0.113737	0.114869	0.111862	0.113489	0.00124036	0	0.019573		0
Liposome Type:	Cholesterol 15%		Lipid Composition:	DOPC/DOPS/CHOLESTEROL = 55/30/15				Z-average =	67.9 nm			Liposome Type:	Cardiolipin 10%		Lipid Composition:	DOPC/DOPS/CARDIOLIPIN = 60/30/10				Z-average =	68.6 nm			Liposome Type:	DOPE 15%		Lipid Composition:	DOPC/DOPS/DOPE = 55/30/15				Z-average =	66.8 nm			Liposome Type:	Cardiolipin 10%		Lipid Composition:	DOPC/DOPS/CARDIOLIPIN = 60/30/10				Z-average =	68.6 nm
Lipid(uM)	FA-Rep-1	FA-Rep-2	FA-Rep-3	FA-Average	FA-StdDev	FA Bound-ratio	FA Bound-ratio-StdDev		Tryptophan Data Bound Ratio			Lipid(uM)	FA-Rep-1	FA-Rep-2	FA-Rep-3	FA-Average	FA-StdDev	FA Bound-ratio	FA Bound-ratio-StdDev		Tryptophan Data Bound Ratio			Lipid(uM)	FA-Rep-1	FA-Rep-2	FA-Rep-3	FA-Average	FA-StdDev	FA Bound-ratio	FA Bound-ratio-StdDev		Tryptophan Data Bound Ratio	Bound_ratio		Lipid(uM)	FA-Rep-1	FA-Rep-2	FA-Rep-3	FA-Average	FA-StdDev	FA Bound-ratio	FA Bound-ratio-StdDev		Tryptophan Data Bound Ratio
1250	0.0524152	0.0531311	0.054457	0.0533344	0.000845878	0.96339	0.019509		0.971574			625	0.0520157	0.0528126	0.0532946	0.0527076	0.000527387	0.979944	0.015787		0.947558			625	0.0799048	0.0780986	0.0743935	0.0774656	0.00229405	0.908984	0.147143		0.909082			625	0.0504894	0.0544043	0.0509888	0.0519608	0.00173978	1.09876	0.066697		1.01204
1000	0.0551713	0.0593127	0.0531919	0.055892	0.00255021	0.92168	0.043635		0.928228			312.5	0.0556425	0.0572337	0.0551559	0.0560107	0.000887292	0.910029	0.021452		0.955403			312.5	0.0749757	0.0736921	0.0780605	0.0755761	0.00183322	0.994684	0.140983		0.794672			312.5	0.0577368	0.0595628	0.0548611	0.0573869	0.00193534	0.951666	0.066491		0.987853
625	0.0561099	0.0539622	0.0583672	0.0561464	0.00179855	0.91753	0.03214		0.945612			156.25	0.0510767	0.0557779	0.0552344	0.0540297	0.00209981	0.951961	0.04575		0.955227			156.25	0.0817957	0.0812485	0.0816733	0.0815725	0.000234505	0.722718	0.083406		0.669444			156.25	0.0557795	0.0604823	0.0592137	0.0584918	0.00198659	0.921713	0.066824		0.946109
312.5	0.0608997	0.0561994	0.0621163	0.0597385	0.00255133	0.858948	0.04339		0.823657			78.125	0.0541865	0.0557748	0.05428	0.0547471	0.00072769	0.936775	0.018738		0.924253			78.125	0.0852758	0.0848594	0.0871269	0.085754	0.00098555	0.533065	0.075639		0.522955			78.125	0.0618269	0.065966	0.0658566	0.0645498	0.00192594	0.757491	0.061508		0.890507
156.25	0.06343	0.0636745	0.0662583	0.0644542	0.00127954	0.782039	0.023685		0.88929			39.06	0.055673	0.0592616	0.0592241	0.0580529	0.00168291	0.866801	0.036966		0.88195			39.06	0.0890333	0.0861979	0.0885262	0.0879191	0.00123459	0.434865	0.074923		0.369376			39.06	0.0644029	0.0689579	0.0685733	0.0673114	0.00206258	0.682629	0.063128		0.857315
78.125	0.0731036	0.0729287	0.0735605	0.0731976	0.000266386	0.639441	0.010148		0.594041			19.53	0.0596938	0.0628219	0.0601133	0.0608763	0.00138636	0.807037	0.030752		0.835232			19.53	0.0906843	0.0910541	0.0893976	0.0903787	0.000709976	0.323311	0.049059		0.240469			19.53	0.0750318	0.068643	0.0746034	0.0727594	0.002916	0.53494	0.082321		0.699466
39.06	0.0883989	0.0877479	0.0859325	0.0873598	0.00104365	0.408462	0.01802		0.477255			9.7656	0.073527	0.0719007	0.0715888	0.0723388	0.000849746	0.564407	0.019109		0.587339			9.7656	0.092641	0.0934852	0.0916171	0.0925811	0.000763817	0.223419	0.043066		0.176002			9.7656	0.0812133	0.0780536	0.0811967	0.0801546	0.00148558	0.334464	0.042769		0.492608
19.53	0.100781	0.0935698	0.0960234	0.0967912	0.00299342	0.254634	0.048972		0.25605			4.88	0.0802533	0.0830456	0.0826036	0.0819675	0.00122549	0.36059	0.026276		0.383844			4.88	0.0983939	0.100157	0.0947104	0.0977538	0.00226919	-0.011195	0.102935		0.140868			4.88	0.079068	0.0816886	0.0814409	0.0807325	0.0011813	0.318796	0.034842		0.444284
9.7656	0.100137	0.0989286	0.103381	0.100816	0.00187983	0.188996	0.030804		0.2132			2.44	0.0893926	0.0905729	0.0890819	0.0896825	0.00064226	0.197278	0.013816		0.203964			2.44	0.0915798	0.0942037	0.0911666	0.0923167	0.00134492	0.23541	0.06669		0.025956			2.44	0.0821906	0.0856065	0.084991	0.0842627	0.00148656	0.223095	0.04144		0.306781
4.88	0.10695	0.10347	0.104116	0.104845	0.0015116	0.123268	0.024753		0.093964			1.22	0.0931657	0.0928811	0.0935144	0.0931871	0.000258972	0.123091	0.005762		0.148682			0	0.0971938	0.0988465	0.0964806	0.0975069	0.000990934	0	0.044954		0			1.22	0.0938123	0.0890649	0.0896633	0.0908468	0.00211106	0.0446	0.057282		0.114445
2.44	0.10971	0.103175	0.1065	0.106462	0.00266782	0.096908	0.043557		0.034839			0	0.0981547	0.100794	0.0980571	0.0990019	0.00126768	0	0.026864		0															0	0.0911857	0.094437	0.0918532	0.092492	0.00140208	0	0.038042		0
0	0.114611	0.1115	0.111098	0.112403	0.00156985	0	0.02565		0
Liposome Type:	Cholesterol 30%		Lipid Composition:	DOPC/DOPS/CHOLESTEROL = 40/30/30				Z-average =	70.2 nm			Liposome Type:	Cardiolipin 20%		Lipid Composition:	DOPC/DOPS/CARDIOLIPIN = 50/30/20				Z-average =	69.7 nm			Liposome Type:	DOPE 30%		Lipid Composition:	DOPC/DOPS/DOPE = 40/30/30				Z-average =	66.4 nm			Liposome Type:	Cardiolipin 20%		Lipid Composition:	DOPC/DOPS/CARDIOLIPIN = 50/30/20				Z-average =	69.7 nm
Lipid(uM)	FA-Rep-1	FA-Rep-2	FA-Rep-3	FA-Average	FA-StdDev	FA Bound-ratio	FA Bound-ratio-StdDev		Tryptophan Data Bound Ratio			Lipid(uM)	FA-Rep-1	FA-Rep-2	FA-Rep-3	FA-Average	FA-StdDev	FA Bound-ratio	FA Bound-ratio-StdDev		Tryptophan Data Bound Ratio			Lipid(uM)	FA-Rep-1	FA-Rep-2	FA-Rep-3	FA-Average	FA-StdDev	FA Bound-ratio	FA Bound-ratio-StdDev		Tryptophan Data Bound Ratio	Bound_ratio		Lipid(uM)	FA-Rep-1	FA-Rep-2	FA-Rep-3	FA-Average	FA-StdDev	FA Bound-ratio	FA Bound-ratio-StdDev		Tryptophan Data Bound Ratio
1250	0.0494018	0.0487015	0.0501984	0.0494339	0.000611511	0.997864	0.013986		0.958194			156.25	0.0513669	0.0523648	0.0539299	0.0525539	0.00105486	0.999576	0.030815		0.972647			625	0.07192	0.0761538	0.0754272	0.0745003	0.00184853	0.86128	0.128306		0.903658			156.25	0.0544267	0.053345	0.0565513	0.0547743	0.00133182	0.975427	0.046108		0.956802
1000	0.0513091	0.0486247	0.0581867	0.0527069	0.00402686	0.94493	0.065797		0.901339			78.125	0.0555225	0.05492	0.0550316	0.055158	0.000261717	0.945784	0.021314		0.979053			312.5	0.0806281	0.0861413	0.0791207	0.0819634	0.00301765	0.494989	0.15702		0.757411			78.125	0.0576112	0.0589925	0.057282	0.0579619	0.000741064	0.897394	0.035054		0.927032
625	0.0521072	0.0541038	0.0544979	0.0535696	0.00104654	0.930977	0.019278		0.971493			39.06	0.0567061	0.0570037	0.0580352	0.0572483	0.000569519	0.902605	0.022926		0.938333			156.25	0.0744951	0.0797712	0.0764761	0.0769141	0.00217612	0.742808	0.1324		0.618691			39.06	0.0601878	0.0597154	0.0600903	0.0599979	0.00020363	0.847553	0.028764		0.929089
312.5	0.0556551	0.0564506	0.0543889	0.0554982	0.00084897	0.899786	0.016373		0.993569			19.53	0.0612158	0.0631228	0.0594954	0.061278	0.00148155	0.819365	0.035437		0.820826			78.125	0.0872844	0.0836371	0.0840384	0.0849866	0.00163303	0.346603	0.088076		0.510151			19.53	0.0673944	0.0696142	0.0632726	0.0667604	0.00262747	0.682003	0.068242		0.769654
156.25	0.054378	0.0608792	0.0571508	0.0574693	0.00266364	0.867906	0.04393		0.850333			9.7656	0.0648316	0.0640644	0.0627423	0.0638795	0.000862924	0.765627	0.024425		0.730821			39.06	0.0855938	0.0857207	0.0838768	0.0850638	0.000840929	0.342816	0.054843		0.32855			9.7656	0.0775482	0.0732558	0.074544	0.075116	0.00179844	0.477451	0.046831		0.576444
78.125	0.0648765	0.0652184	0.063195	0.06443	0.000884367	0.755329	0.016145		0.708966			4.88	0.0752925	0.0739069	0.0727118	0.0739704	0.0010545	0.557176	0.02496		0.64318			19.53	0.0869862	0.0859994	0.0912661	0.0880839	0.00228594	0.194584	0.114056		0.191321			4.88	0.0810328	0.0779012	0.0775088	0.0788142	0.00157691	0.386913	0.040713		0.480651
39.06	0.0756371	0.070374	0.0740368	0.0733493	0.00220293	0.611071	0.036142		0.549824			2.44	0.0782266	0.0820796	0.0816621	0.0806561	0.00172637	0.419066	0.036836		0.337258			9.7656	0.0903319	0.0908766	0.0847042	0.0886376	0.00279017	0.167409	0.138078		0.112326			2.44	0.0841286	0.0841802	0.0808871	0.0830653	0.00154038	0.282841	0.038878		0.334822
19.53	0.0873131	0.0849153	0.0848049	0.0856778	0.00115724	0.411672	0.019163		0.383166			1.22	0.085189	0.0846457	0.0819133	0.083916	0.00143341	0.351725	0.030621		0.391662			4.88	0.087177	0.09051	0.0922075	0.0899648	0.00208954	0.102266	0.103124		0.036553			1.22	0.086804	0.0897172	0.0876817	0.0880676	0.00122021	0.160376	0.03035		0.196886
9.7656	0.100584	0.0963988	0.0936127	0.096865	0.00286487	0.230726	0.046399		0.258352			0.61	0.0955286	0.0953833	0.0944213	0.0951111	0.000491355	0.120457	0.010662		0.089802			2.44	0.0854892	0.0940017	0.0888917	0.0894609	0.00349845	0.126999	0.172232		0.015543			0	0.0944934	0.0947055	0.0946564	0.0946184	9.06685e-05	0	0.002222		0
4.88	0.103032	0.107277	0.103246	0.104518	0.0019525	0.106938	0.031608		0.110455			0	0.0979051	0.103074	0.101847	0.100942	0.00220502	0	0.045606		0			0	0.0920888	0.091162	0.0928944	0.0920484	0.000707827	0	0.034747		0
2.44	0.104807	0.1051	0.0977122	0.10254	0.00341565	0.138939	0.055269		0.09496
0	0.110087	0.111207	0.112095	0.11113	0.000821758	0	0.013317		0

## Sheet: Figure 3 Tryptophan Raw Data
Protein	Amphiphysin -N25													Protein	CHMP4B-N19													Protein	Endophilin-B1-N33												Protein	Huntingtin-N17
Protein Concentration (uM)	0.125													Protein Concentration (uM)	0.125													Protein Concentration (uM)	0.1												Protein Concentration (uM)	0.125
Liposome type	Cholesterol 0%													Liposome type	Cardiolipin 0%													Liposome type	DOPE 0%												Liposome type	Cardiolipin 0%
Lipid Concentration (uM) :	0	2.44	4.88	9.765	19.53	39.06	78.125	156.25	312.5	625	1000	1250		Lipid Concentration (uM) :	0	2.44	4.88	9.7656	19.53	39.06	78.125	156.25	312.5	625	1000			Lipid Concentration (uM) :	0	2.44	4.88	9.7656	19.53	39.06	78.125	156.25	312.5	625			Lipid Concentration (uM) :	0	2.44	4.88	9.7656	19.53	39.06	78.125	156.25
Wavelength (nm)														Wavelength (nm)														Wavelength (nm)													Wavelength (nm)
300	83716.1	97350.8	62894.8	19158.4	132562	172430	217776	345168	339562	378316	61078	97461		300	46176.3	36314.6	30997.4	73731.9	74496.6	91129.8	172092	183678	198212	217240	49023.5			300	254253	209530	211708	176706	188836	273761	303453	296936	244132	194219			300	35980.8	74353.2	78874.5	177478	178646	329531	422768	432822
302	106089	37649.9	82179.8	96014.2	125472	138791	293046	374130	395010	363092	291215	319676		302	29092.2	48994.9	87420.1	91095.1	107337	197034	285587	284256	202284	296044	334808			302	282740	222328	225476	185179	273059	354866	297673	374404	387168	268400			302	86785.7	91623.8	153732	179483	224854	348395	439068	551788
304	52166.2	64674.9	86948.5	137506	201235	155180	301800	499184	429034	495119	451986	362654		304	68270.4	84415.2	96173.1	69420.5	82905.5	193008	178514	326291	350366	279581	256063			304	210068	261712	177922	175549	313678	427838	500350	555926	504326	375088			304	97443.6	220445	149733	263355	282862	423983	635236	733890
306	108512	-19821.5	152246	97202.8	275370	351491	425898	564767	581958	504318	393258	519817		306	30963.8	63351.8	67647	60372.5	136478	172272	377396	361381	393353	382353	352819			306	228310	209493	342699	363589	361228	506109	543954	553486	815652	596504			306	77950	235297	72327.2	221881	378559	600240	704278	747912
308	198065	99978.2	239848	162803	196740	284977	606127	619976	755491	672196	507624	751522		308	131522	116722	134599	137020	184973	363219	372267	456773	458966	398936	426689			308	382346	243597	266686	280128	420009	475220	625709	854336	898664	949320			308	157889	216274	225895	254151	458626	607010	784600	914563
310	142315	79503.5	181352	202777	222868	400038	503002	847743	858278	912795	792977	891277		310	97151.2	220101	148468	276296	322506	338272	445426	496210	605914	515662	589013			310	307556	234071	351669	468615	478509	610750	751718	1135443	1037970	1303466			310	97787	241034	262656	352127	558946	622606	914764	1143304
312	189032	202798	270281	261684	328538	556448	631172	1.02126e+06	1108027	1085569	888489	843692		312	107548	184922	175913	165561	266689	382730	473068	734863	675692	603709	607768			312	256106	322882	566192	454136	586190	787579	981948	1278906	1352508	1762126			312	200249	269970	349440	368826	434588	768835	1.08516e+06	1128240
314	166449	301423	260940	388989	332031	484929	698160	1081046	1178192	1172361	1127715	1319234		314	213121	261770	226683	272139	434120	439062	603540	706004	775536	888488	808284			314	385036	433542	422163	511728	561019	877864	1148459	1684810	1650609	1851330			314	101724	391759	403854	582446	778247	847947	1.02605e+06	1273517
316	262876	283742	312961	426303	471386	717510	881956	1173556	1.48597e+06	1334605	1524272	1911629		316	260832	277264	337863	376081	429604	590116	759810	888930	894416	1061105	904827			316	379820	552344	636235	686112	744633	941872	1250685	1681467	1945072	2132880			316	189928	361191	415333	535497	767559	1004517	1.32499e+06	1.41767e+06
318	326160	331279	412098	481707	586197	772627	1.03751e+06	1.36487e+06	1.57792e+06	1574481	1514265	1744260		318	293610	275775	322440	422295	561794	705835	830406	1.01745e+06	1.07801e+06	1123621	1072199			318	693234	625498	765836	722164	876630	1.11553e+06	1.53734e+06	1728192	2170593	2681168			318	256041	466470	527689	660610	894223	1.06415e+06	1.47243e+06	1.64942e+06
320	446943	455622	503185	615749	624951	929434	1.22163e+06	1.51164e+06	1670780	2046552	1836038	2036014		320	293862	446672	460494	458759	587444	847660	1.06026e+06	1.12825e+06	1.25092e+06	1.21434e+06	1.21825e+06			320	630811	765166	900294	830511	1107313	1.43086e+06	1596376	2204616	2604809	3033528			320	316438	540559	591222	761779	934533	1.23917e+06	1.51138e+06	1695263
322	461931	480664	552431	659423	727400	951987	1.28639e+06	1737114	1.97747e+06	2070496	2132178	2243448		322	347296	445571	479662	601926	698812	940980	1.14965e+06	1.20802e+06	1424682	1391915	1421729			322	740534	824982	1.00494e+06	986261	1.1764e+06	1.49087e+06	1.83026e+06	2.24136e+06	2.68153e+06	3436775			322	346514	582347	617997	780774	1.03826e+06	1.28909e+06	1.55854e+06	1749619
324	558452	628765	636077	765422	784889	1.09882e+06	1.36852e+06	1.69829e+06	2021559	2.22701e+06	2.1708e+06	2688637		324	405306	525110	619524	642713	817537	1.07782e+06	1.31992e+06	1.47667e+06	1528144	1597114	1.49891e+06			324	914734	857593	1.09689e+06	1.15245e+06	1.36986e+06	1624560	2.07006e+06	2389686	2.85699e+06	3595608			324	405440	682307	702149	867131	1.03923e+06	1.36393e+06	1.64087e+06	1.92525e+06
326	608274	689334	717651	838525	935001	1.21036e+06	1531087	2.02695e+06	2.29344e+06	2388979	2440394	2791052		326	469845	653264	652920	705047	881285	1.14608e+06	1.40392e+06	1.48926e+06	1.73534e+06	1.70132e+06	1.73393e+06			326	1.0295e+06	1.06965e+06	1199328	1.22493e+06	1.48471e+06	1.81385e+06	2.22424e+06	2.72057e+06	3243987	3808251			326	482174	764200	839533	917179	1.15732e+06	1.40234e+06	1.73479e+06	1.89116e+06
328	722588	750261	803558	922167	1.00476e+06	1.29968e+06	1.64315e+06	2.05392e+06	2.39891e+06	2.58621e+06	2.52573e+06	2.81853e+06		328	564482	706048	733428	801730	990916	1.24422e+06	1.51229e+06	1.72018e+06	1867377	1.8319e+06	1.80801e+06			328	1.1095e+06	1.1916e+06	1.39678e+06	1.36881e+06	1.57313e+06	1.88249e+06	2.33992e+06	2.76837e+06	3445461	4369879			328	519026	847808	858537	1.01424e+06	1.19111e+06	1.52147e+06	1.63887e+06	1.92888e+06
330	799950	836105	935808	1.04869e+06	1.07951e+06	1.3873e+06	1.77911e+06	2215775	2.58606e+06	2.6844e+06	2.79116e+06	3.00784e+06		330	614754	761559	799709	883684	1.12121e+06	1.35261e+06	1.5962e+06	1.80239e+06	1886671	1.92293e+06	2.00617e+06			330	1.21875e+06	1.27258e+06	1493548	1.53146e+06	1.71533e+06	1.99186e+06	2.4735e+06	2.98015e+06	3.67969e+06	4551206			330	601637	919628	943182	1.0566e+06	1.27479e+06	1.54668e+06	1.73442e+06	2.05603e+06
332	848629	906212	1.00863e+06	1.1053e+06	1.16556e+06	1.51696e+06	1.81528e+06	2.33177e+06	2.60584e+06	2.97022e+06	2839390	2.97569e+06		332	713329	821609	879907	949855	1.18702e+06	1.47798e+06	1.70853e+06	1873261	2.004e+06	2190172	2.05506e+06			332	1.34019e+06	1.42442e+06	1.63215e+06	1.68893e+06	1.87626e+06	2.22602e+06	2.67347e+06	3.17282e+06	3894174	4645314			332	682940	968918	1.03895e+06	1.096e+06	1.3709e+06	1.56372e+06	1.82547e+06	1.9562e+06
334	920960	1.00923e+06	1.07177e+06	1.18708e+06	1.21368e+06	1.57592e+06	1.92572e+06	2.46606e+06	2.67428e+06	2.95554e+06	2913395	3.06706e+06		334	784392	891105	985215	1.05922e+06	1.24343e+06	1565050	1.77581e+06	2.05055e+06	2.14322e+06	2.16246e+06	2.2178e+06			334	1.44863e+06	1.48781e+06	1.72085e+06	1.76057e+06	1944920	2343583	2.82381e+06	3343613	3.78762e+06	4596916			334	711839	1.04104e+06	1.0835e+06	1.15915e+06	1.35308e+06	1.61452e+06	1.85185e+06	2.03473e+06
336	1.01149e+06	1.07065e+06	1.1585e+06	1.28352e+06	1.27881e+06	1.65359e+06	2.00163e+06	2.47235e+06	2.71777e+06	2.89218e+06	3002392	3328050		336	847981	916823	1.00146e+06	1.12728e+06	1.2858e+06	1622044	1.87388e+06	2.00225e+06	2.09719e+06	2.23595e+06	2213155			336	1.5619e+06	1.61224e+06	1.82551e+06	1.87135e+06	1.99832e+06	2.35663e+06	2.8025e+06	3.36977e+06	3916020	4.78065e+06			336	777561	1.06968e+06	1.15969e+06	1.24395e+06	1342506	1.62004e+06	1.80855e+06	1.97609e+06
338	1.12933e+06	1.16712e+06	1.19483e+06	1.30742e+06	1.31965e+06	1.6695e+06	1.96368e+06	2.45192e+06	2719348	2963298	2.94151e+06	3153958		338	902668	960864	1054482	1.14828e+06	1.34781e+06	1.64249e+06	1.93186e+06	2.1333e+06	2.29061e+06	2.23296e+06	2.29978e+06			338	1.63337e+06	1653324	1.92598e+06	1.91105e+06	2.05892e+06	2.50759e+06	2.87979e+06	3.39813e+06	3999656	4.71187e+06			338	793189	1.11886e+06	1.14122e+06	1.23524e+06	1.39125e+06	1.56042e+06	1.81608e+06	1.98622e+06
340	1.16855e+06	1.13789e+06	1.25618e+06	1.36614e+06	1.39821e+06	1.74794e+06	2.0044e+06	2.40075e+06	2.77388e+06	2.83311e+06	3.07801e+06	3.13009e+06		340	925846	1.04936e+06	1.08827e+06	1.1973e+06	1.39256e+06	1.72426e+06	1.91773e+06	2101910	2.22769e+06	2.33278e+06	2.17091e+06			340	1.67342e+06	1.76243e+06	1.98792e+06	1967586	2.155e+06	2.43184e+06	2.9342e+06	3432993	3.90275e+06	4.7733e+06			340	873979	1.17084e+06	1.17314e+06	1.26883e+06	1.39824e+06	1.54065e+06	1.82173e+06	1.86062e+06
342	1.18891e+06	1.23081e+06	1.27716e+06	1.3888e+06	1.40346e+06	1.74149e+06	2.00255e+06	2.44412e+06	2.73555e+06	2.98585e+06	2934675	3.07993e+06		342	969158	1.07581e+06	1.13099e+06	1.22111e+06	1.39824e+06	1.69951e+06	1.92453e+06	2.10348e+06	2.23757e+06	2.23891e+06	2186744			342	1.70697e+06	1.79058e+06	2.05373e+06	2.03695e+06	2.25213e+06	2567636	2.88556e+06	3.26741e+06	3.86894e+06	4.69995e+06			342	886332	1.17688e+06	1.19033e+06	1.30076e+06	1.4274e+06	1.55573e+06	1.74082e+06	1.84774e+06
344	1.21882e+06	1.23931e+06	1.30795e+06	1.36694e+06	1.45565e+06	1.7186e+06	2.025e+06	2.44078e+06	2.66023e+06	2.89168e+06	2.93148e+06	3.06728e+06		344	1.04314e+06	1.08154e+06	1.15962e+06	1.22747e+06	1.43773e+06	1.74388e+06	1.96872e+06	2.2046e+06	2.17706e+06	2.37027e+06	2.25211e+06			344	1.78519e+06	1.8331e+06	2078731	2.0413e+06	2.1986e+06	2.59554e+06	2.97242e+06	3.32219e+06	3.86652e+06	4.65645e+06			344	942170	1.18246e+06	1.25417e+06	1.26951e+06	1.36286e+06	1.54255e+06	1.61996e+06	1.74737e+06
346	1.21022e+06	1.25347e+06	1.30891e+06	1.44544e+06	1.47036e+06	1.7044e+06	2.00128e+06	2.44964e+06	2.61404e+06	2.90447e+06	2867991	3.00041e+06		346	1.02805e+06	1.10013e+06	1.20382e+06	1.26198e+06	1.44294e+06	1.72858e+06	1.93793e+06	2.07951e+06	2.22544e+06	2.27518e+06	2253685			346	1.84095e+06	1.87606e+06	2.07698e+06	2.11295e+06	2.25607e+06	2.55654e+06	2.91312e+06	3.41413e+06	3.76528e+06	4.45879e+06			346	938488	1.22213e+06	1.22266e+06	1263118	1.40609e+06	1.49348e+06	1.61786e+06	1.69055e+06
348	1.25476e+06	1.26924e+06	1.35921e+06	1.41842e+06	1.44893e+06	1.71329e+06	1.98267e+06	2.33975e+06	2.5491e+06	2726616	2.83076e+06	2.92678e+06		348	1.05117e+06	1.12442e+06	1.20001e+06	1.30677e+06	1.43234e+06	1.70853e+06	1.89467e+06	2093414	2122361	2226928	2.19895e+06			348	1.8816e+06	1.89745e+06	2.13376e+06	2.14373e+06	2.26012e+06	2.54784e+06	2.91036e+06	3.25633e+06	3.75217e+06	4.33213e+06			348	962403	1.21187e+06	1.23931e+06	1.23944e+06	1.36167e+06	1.48623e+06	1.59473e+06	1.62317e+06
350	1.25628e+06	1.2768e+06	1.30206e+06	1.41901e+06	1.44232e+06	1.63961e+06	1.9673e+06	2.27044e+06	2.4484e+06	2.71129e+06	2.5943e+06	2928010		350	1.04683e+06	1.14569e+06	1.21841e+06	1.27731e+06	1.39713e+06	1.66089e+06	1.8951e+06	2.02913e+06	2.17271e+06	2.15308e+06	2.13844e+06			350	1.85243e+06	1.96237e+06	2.17941e+06	2.11059e+06	2.24127e+06	2.57216e+06	2.77243e+06	3.14839e+06	3613788	4229988			350	923727	1.21949e+06	1.28301e+06	1.23757e+06	1.29229e+06	1.45318e+06	1.49687e+06	1.62674e+06
352	1.24461e+06	1.22343e+06	1.31947e+06	1.41401e+06	1.43449e+06	1.6857e+06	1.90592e+06	2.19794e+06	2.38008e+06	2.70909e+06	2.58266e+06	2771606		352	1.06925e+06	1.12578e+06	1.16984e+06	1.2749e+06	1.43007e+06	1.6346e+06	1.83283e+06	1.98171e+06	2034846	2.09511e+06	2.0857e+06			352	1.90031e+06	1.86304e+06	2.15413e+06	2.06816e+06	2.20895e+06	2.52398e+06	2.76315e+06	3.12361e+06	3543755	3.95423e+06			352	975079	1.21854e+06	1.21744e+06	1.27506e+06	1.28405e+06	1.35752e+06	1.46264e+06	1.49271e+06
354	1.21233e+06	1.2649e+06	1.33812e+06	1.38831e+06	1.39863e+06	1.62839e+06	1.81938e+06	2.16404e+06	2.3333e+06	2.49191e+06	2.48982e+06	2.60815e+06		354	1.09404e+06	1.11187e+06	1.18662e+06	1.25822e+06	1.36172e+06	1.57734e+06	1.76538e+06	1.89775e+06	2.0404e+06	2.01138e+06	1.96887e+06			354	1.89991e+06	1.94896e+06	2.13804e+06	2073866	2.17974e+06	2.42815e+06	2.71051e+06	2.98662e+06	3.38339e+06	3.76519e+06			354	943384	1.17869e+06	1.25436e+06	1.2052e+06	1.28367e+06	1.36689e+06	1.39293e+06	1.39079e+06
356	1.20841e+06	1.23658e+06	1.28218e+06	1339312	1.38153e+06	1.56763e+06	1.76716e+06	2.05315e+06	2.20973e+06	2.41884e+06	2.34427e+06	2.50198e+06		356	1.01256e+06	1.13532e+06	1.15768e+06	1.24196e+06	1.32891e+06	1.58474e+06	1.74381e+06	1.90782e+06	2.02021e+06	2.00369e+06	1.98607e+06			356	1.91809e+06	1.88562e+06	2.07866e+06	2.07115e+06	2.15228e+06	2.4069e+06	2.65753e+06	2.85389e+06	3.20565e+06	3.77913e+06			356	946159	1.20896e+06	1.18666e+06	1.17814e+06	1.21792e+06	1.29978e+06	1.35178e+06	1.32218e+06
358	1.22445e+06	1.23587e+06	1.31125e+06	1.35614e+06	1.37949e+06	1.56465e+06	1.70675e+06	1.97369e+06	2.1242e+06	2.27977e+06	2.26009e+06	2.33979e+06		358	1.04274e+06	1.07471e+06	1.15208e+06	1.21883e+06	1.32757e+06	1.5199e+06	1.71294e+06	1.82413e+06	1.82919e+06	1.97973e+06	1.89274e+06			358	1.7965e+06	1.84271e+06	2.08551e+06	2.00077e+06	2.06539e+06	2.37634e+06	2.54243e+06	2.74613e+06	3.09021e+06	3372605			358	927996	1.17711e+06	1.18273e+06	1.15251e+06	1.18991e+06	1.25159e+06	1.25e+06	1.25398e+06
360	1.1936e+06	1.14396e+06	1.25308e+06	1.25738e+06	1.30225e+06	1.46295e+06	1.63434e+06	1.89024e+06	2.03048e+06	2.12683e+06	2.0699e+06	2.28773e+06		360	1.0147e+06	1.07747e+06	1.1277e+06	1.17727e+06	1.2731e+06	1.5259e+06	1.65057e+06	1.73132e+06	1.77238e+06	1.78031e+06	1.76569e+06			360	1791413	1.80333e+06	2.06722e+06	1.93309e+06	2.0471e+06	2.26139e+06	2.42969e+06	2.65619e+06	2.9605e+06	3318864			360	911563	1.12634e+06	1.16373e+06	1150910	1.14805e+06	1.19633e+06	1.19026e+06	1.18851e+06
362	1.19213e+06	1.13677e+06	1.19405e+06	1.25567e+06	1.24164e+06	1.44043e+06	1.57514e+06	1.83769e+06	1.94893e+06	2.0812e+06	2.02687e+06	2.1902e+06		362	994816	1.04298e+06	1.09299e+06	1.16925e+06	1.25211e+06	1.41714e+06	1.54476e+06	1.66354e+06	1.69692e+06	1.79003e+06	1.72934e+06			362	1.75823e+06	1.72803e+06	1.97375e+06	1.91204e+06	1.96814e+06	2.11978e+06	2361011	2.49335e+06	2.78952e+06	3.12812e+06			362	879524	1.07629e+06	1.09588e+06	1.06924e+06	1.11121e+06	1.1222e+06	1.12656e+06	1.09049e+06
364	1.10534e+06	1.08347e+06	1.16021e+06	1.23647e+06	1.20495e+06	1.35863e+06	1.52065e+06	1.73333e+06	1.8609e+06	1.87921e+06	1.90732e+06	1968258		364	978986	1.01371e+06	1.03864e+06	1.09541e+06	1.18835e+06	1.3373e+06	1.53459e+06	1.60852e+06	1.62711e+06	1.66701e+06	1.67493e+06			364	1.75807e+06	1711908	1.88959e+06	1828291	1.88674e+06	2.08187e+06	2.25171e+06	2.41104e+06	2.61424e+06	3.01871e+06			364	887129	1.03719e+06	1.08678e+06	1.04254e+06	1.06525e+06	1.08231e+06	1.02602e+06	1.03826e+06
366	1.0835e+06	1.06058e+06	1.10508e+06	1.16525e+06	1.14667e+06	1.25635e+06	1.45373e+06	1.57079e+06	1.75999e+06	1.83624e+06	1.76151e+06	1.88253e+06		366	889344	965373	1.02656e+06	1.02153e+06	1.12777e+06	1.29601e+06	1.37565e+06	1.52017e+06	1.4925e+06	1.57705e+06	1.57442e+06			366	1.6681e+06	1.64635e+06	1.82068e+06	1.78525e+06	1837368	1985402	2.07917e+06	2.28538e+06	2.44901e+06	2.7205e+06			366	855137	1.01337e+06	1.03895e+06	1.01452e+06	1.04834e+06	1.04543e+06	1.00097e+06	935293
368	1.03287e+06	1.01561e+06	1.0794e+06	1.12518e+06	1.14426e+06	1.22815e+06	1.36109e+06	1.52621e+06	1.6255e+06	1.68202e+06	1639238	1.78962e+06		368	900726	945635	980652	1.00619e+06	1.10612e+06	1.21253e+06	1.35328e+06	1.46114e+06	1.44654e+06	1.43773e+06	1.41984e+06			368	1.57065e+06	1.5851e+06	1.75653e+06	1.69107e+06	1.7554e+06	1.86368e+06	2.05533e+06	2.15789e+06	2.33413e+06	2.62437e+06			368	819739	1.00182e+06	948465	975863	930410	971457	888320	913235
370	1.03402e+06	973940	1.03706e+06	1.06805e+06	1.06897e+06	1.17725e+06	1.28675e+06	1.41739e+06	1.51238e+06	1.59039e+06	1.64743e+06	1.61422e+06		370	852862	889481	938525	978746	1.01548e+06	1.19458e+06	1.27771e+06	1.3604e+06	1.34778e+06	1.42919e+06	1418969			370	1.56633e+06	1.52636e+06	1.69697e+06	1.62164e+06	1.66795e+06	1.79598e+06	1.89981e+06	2.02102e+06	2.15423e+06	2.46902e+06			370	786065	920895	963931	917603	888990	912120	845946	821473
372	987584	932300	994426	1.0206e+06	1.03263e+06	1.10702e+06	1.24238e+06	1.32966e+06	1.38008e+06	1.50978e+06	1493454	1.49729e+06		372	845426	854398	921800	927635	992117	1.13051e+06	1.18518e+06	1.25875e+06	1.31058e+06	1.27215e+06	1.30862e+06			372	1.48466e+06	1.44475e+06	1.59012e+06	1.53895e+06	1.55665e+06	1.72107e+06	1.75299e+06	1.85468e+06	2.09745e+06	2.27179e+06			372	757311	863616	884350	861453	858783	860127	812953	811881
374	893930	924186	969404	948594	990396	1.06021e+06	1.09411e+06	1.24496e+06	1.3469e+06	1.42488e+06	1.40707e+06	1.41415e+06		374	806911	797200	864994	881686	938614	1.02299e+06	1.11514e+06	1.18545e+06	1.25402e+06	1.21065e+06	1.17157e+06			374	1.39347e+06	1.40377e+06	1.55643e+06	1.43556e+06	1.53674e+06	1.66254e+06	1.71536e+06	1.77592e+06	1.92205e+06	2084727			374	689275	870474	839942	833983	803985	804701	780428	728384
376	893978	863323	910269	924362	904389	971844	1.08503e+06	1.15304e+06	1.25621e+06	1.29162e+06	1.22799e+06	1.29413e+06		376	748857	772482	793903	832068	877713	991758	1.03042e+06	1.1383e+06	1.10499e+06	1.10832e+06	1.16923e+06			376	1.35355e+06	1.30753e+06	1.48556e+06	1.40018e+06	1.45092e+06	1.51813e+06	1.62927e+06	1.71828e+06	1.78394e+06	1.97904e+06			376	704932	793463	814830	780677	762659	751105	701351	668235
378	809024	819164	868117	865194	828777	932888	1.01703e+06	1.1094e+06	1.14779e+06	1.20069e+06	1.20737e+06	1.20649e+06		378	703373	718337	780626	784497	816868	922599	951538	1.03483e+06	1.0394e+06	1.07993e+06	1.05487e+06			378	1.29803e+06	1.26003e+06	1.39798e+06	1.35014e+06	1.35533e+06	1.42984e+06	1.48559e+06	1.53478e+06	1.67006e+06	1.83947e+06			378	662574	774051	763187	771590	730467	695107	641716	631530
380	806995	741019	790898	790692	848537	836231	938539	1.00415e+06	1.05204e+06	1.11084e+06	1.12181e+06	1.11824e+06		380	711556	708365	708684	754960	798936	854864	943892	985154	990557	995124	1.02185e+06			380	1.20139e+06	1.2223e+06	1.31408e+06	1.23772e+06	1.28691e+06	1.35289e+06	1.39817e+06	1.47031e+06	1.55502e+06	1.62962e+06			380	643832	701848	703541	696049	696336	657557	610550	557223
382	736496	721896	769293	768355	760848	797969	865704	912567	987621	1.01938e+06	966622	1.0709e+06		382	627572	634938	694528	704621	709100	781364	882451	900603	932817	947424	920616			382	1.10912e+06	1.12017e+06	1.26953e+06	1.18483e+06	1.18583e+06	1.27408e+06	1.29979e+06	1.39829e+06	1.43931e+06	1.66061e+06			382	597995	654461	685218	659870	640518	627039	545096	537352
384	703031	676592	684892	701467	708013	738384	798652	892136	909224	887038	933666	938040		384	597973	600048	629052	668779	677196	730460	770128	819679	792094	837507	853087			384	1.03153e+06	1.05468e+06	1.14104e+06	1.09966e+06	1.10862e+06	1.18059e+06	1.14671e+06	1.27446e+06	1321650	1.40303e+06			384	532882	624697	615317	618447	571515	559709	515204	467347
386	603938	638972	674609	642178	683938	712679	720136	805474	848305	885348	871748	926283		386	573739	555298	582354	598565	643373	685329	750115	763180	744948	760076	773394			386	969357	981846	1.09688e+06	1.04734e+06	1.0039e+06	1.10639e+06	1.14137e+06	1.19841e+06	1.26134e+06	1.30257e+06			386	503246	607555	581023	538017	542546	540217	456886	418544
388	606264	607932	616331	603956	619214	632238	664252	705324	751025	794038	725951	777993		388	532931	535523	538655	597845	603643	646050	716294	726273	689351	684814	673604			388	941976	911657	1.0467e+06	955836	988640	1.03149e+06	1.03984e+06	1.0682e+06	1.1143e+06	1.20816e+06			388	463125	523842	544549	541684	528445	473096	440762	400131
390	562994	548484	569598	578664	583091	611470	658510	660093	712973	726191	691781	677922		390	511831	471155	512122	537112	551428	628426	640672	641657	664373	677353	635884			390	860692	886517	969628	904823	928631	996619	972691	955035	1.00326e+06	1.10712e+06			390	477291	494010	515460	506895	464830	439588	368337	369184
392	526031	503621	526002	535058	533307	582311	592890	620587	588432	652333	615972	610786		392	448452	467172	476167	506010	497127	568027	551671	619396	620489	604493	595681			392	815984	820395	923789	849355	843320	846313	870670	900958	928979	1.02516e+06			392	392223	461390	483756	471016	412924	447946	367444	328077
394	476415	477582	503928	489377	495866	515173	551536	550561	589816	572737	587415	643643		394	443459	425894	461059	457223	475917	492837	516298	536506	546297	557657	530012			394	755477	776305	841907	794433	773511	814177	797691	846201	895053	922940			394	374082	445173	438009	413452	405191	389829	330543	309798
396	467557	430285	482440	443368	446286	482931	473112	518726	550414	554555	535648	534026		396	381661	421973	399306	427180	444663	446892	486275	514229	516182	460709	534371			396	680303	706874	760696	746593	744339	765675	773002	782621	797071	822084			396	325149	421786	415451	385939	373256	352226	303274	294220
398	404748	414550	435374	398635	430122	439885	437546	463421	484841	497918	507539	489930		398	354009	379681	385420	395181	418182	477970	462026	466246	454006	435185	444116			398	658541	630808	722430	687003	677834	708516	698925	667287	715705	725466			398	328724	369381	377635	370111	351747	324231	274359	253011
400	404990	345045	398975	374752	388845	402108	406301	411209	411588	455627	441008	449593		400	333537	313775	361742	367894	350880	374815	403210	442744	404940	407815	398228			400	578607	586763	658624	608420	630640	630883	636539	663209	640463	694571			400	298772	347612	345133	324986	302849	305888	238180	221318
402	338328	334028	370966	346920	374774	346128	403230	382657	400376	368590	372393	426842		402	312898	315518	347657	335289	335569	373190	378146	370416	394872	352349	387520			402	547056	555434	628262	603907	555232	708552	573078	586107	587270	586707			402	278309	332638	344637	287022	285716	269420	236769	187909
404	295819	329866	351268	343552	320258	323255	336264	328106	383790	374494	367346	375970		404	279632	306653	294743	289649	299944	349848	312721	336867	323522	356198	328684			404	513539	508463	569434	496725	515822	544536	528414	508586	576427	558685			404	261743	284964	298807	302375	248081	244037	217117	177960
406	302496	290293	328608	294400	305322	306957	301136	336532	333546	316458	322711	336594		406	271489	244078	275018	272201	293781	299911	303625	310099	327571	313568	295733			406	457209	429682	510368	444531	488769	522750	497096	496626	485902	477066			406	245061	264624	261275	261809	257823	216847	192145	191677
408	283306	261315	296958	248824	273050	279103	410235	302296	295334	328680	262524	338652		408	233353	237598	250196	237825	252658	310114	285937	275275	281823	272654	284846			408	426621	426768	443039	447850	430477	472161	445124	474875	431535	474802			408	237348	234062	228558	237840	230770	206792	167912	152037
410	254374	242482	247407	238096	250923	243166	227646	285897	291177	297831	253441	250952		410	225539	344781	205341	221943	228157	249556	244794	251227	265412	278060	279332			410	388094	378725	404223	390589	434896	455676	405428	402119	376518	426084			410	211655	230934	225603	203710	208352	175637	135357	134369
412	224194	231090	233096	231959	223747	232550	237926	251983	236145	230345	259527	239960		412	204154	219036	211144	221864	209754	507042	236445	231759	257380	230773	244430			412	367656	375900	345848	370244	361472	596595	344482	336177	374224	378599			412	176611	219679	207236	201385	190425	166682	160734	137681
414	205693	202945	223599	181308	217177	191950	206636	218412	196318	236281	210382	192506		414	199125	197068	199209	188590	184596	190589	224089	204429	220089	214381	202050			414	364871	470594	356108	346172	338477	710693	348108	317990	318946	351595			414	181753	184784	183119	164810	167163	174295	126817	122757
416	197006	186833	190606	190970	189377	184016	188107	193707	198758	210453	183206	207260		416	171084	265560	168145	152418	166367	272655	196386	209604	206623	177417	180003			416	319478	310432	337512	306349	283919	315073	322356	296644	268968	293653			416	157380	177609	172072	150850	159465	142669	110874	119652
418	157015	185581	182429	177472	157136	178184	375328	175957	176845	146794	163625	194822		418	153456	173193	170501	161226	174092	182378	190783	163906	189394	154297	162146			418	304685	305910	309564	272278	291098	639319	287731	277414	273022	277958			418	151851	154146	152026	146761	139785	123520	108866	104227
420	158327	163191	175140	154752	158396	161579	32296.6	176101	152711	158132	160735	186705		420	138903	143323	160934	161425	155842	156115	155928	166047	140558	157425	169668			420	268267	267617	286739	244636	256713	281721	295040	239823	277638	242018			420	131109	140538	142822	134494	135952	111939	93553.6	105955
Liposome type:	Cholesterol 15%													Liposome type:														Liposome type:	DOPE 15%												Liposome type:	Cardiolipin 10%
Lipid Concentration (uM) :	0	2.44	4.88	9.765	19.53	39.06	78.125	156.25	312.5	625	1000	1250		Lipid Concentration (uM) :	0	1.22	2.44	4.88	9.7656	19.53	39.06	78.125	156.25	312.5	625			Lipid Concentration (uM) :	0	2.44	4.88	9.7656	19.53	39.06	78.125	156.25	312.5	625			Lipid Concentration (uM) :	0	1.22	2.44	4.88	9.7656	19.53	39.06	78.125
Wavelength (nm)														Wavelength (nm)														Wavelength (nm)													Wavelength (nm)
300	48388.4	70334.8	81997.7	121270	80413.2	250943	306033	367511	332171	221154	335856	75050		300	76670.3	83858.8	56373.1	109590	167265	182285	211264	269710	234360	281984	160144			300	254253	263836	214997	268204	234750	384583	444120	452847	275827	212197			300	78739.2	75790.3	209708	257582	287000	384139	411185	524612
302	74229.4	93435.8	101871	183316	231697	246115	361860	459391	368078	372297	138937	276793		302	35792.2	90984.1	56918.9	141958	132816	243201	224461	316264	303525	317032	147973			302	282740	243230	314735	198288	270254	388614	480156	580124	614272	448346			302	51326	124837	329304	333518	367251	495899	617696	547068
304	29312.1	108264	73373.4	269719	258358	339180	438690	693108	524760	547572	239554	328193		304	70493.4	130923	120058	206750	170807	344464	317320	419154	426440	283295	189254			304	210068	324328	411062	192456	285004	512922	628596	698272	421341	313278			304	38746.4	144313	304506	433936	434430	687185	809186	838452
306	105672	103645	149826	262103	285551	435191	516672	583754	718302	652226	427094	308892		306	-4024.5	114445	129295	155624	321703	440882	443865	476054	391405	311460	381112			306	228310	305856	281051	196674	261840	730491	685172	969704	741662	600744			306	76971.8	201648	414180	516532	552040	744034	876665	853853
308	82509.2	90718.8	201379	268728	294586	479716	716150	934106	939856	838435	746429	848667		308	121956	255301	139120	200307	354510	477818	609528	601725	436670	477007	393975			308	382346	443988	375370	540622	466198	631111	656820	974935	786714	700142			308	222666	260442	375537	637990	702869	854413	1.14347e+06	987220
310	143746	237814	209206	399580	423768	545720	887228	1087357	951685	934627	854623	909071		310	135524	317232	172263	256213	413646	553016	610418	768806	541068	667010	398583			310	307556	357447	426933	455859	568160	826981	687022	1053364	982176	720478			310	86622.2	265540	439124	600873	697564	837833	1.17588e+06	1.24331e+06
312	309728	238775	222455	392312	385169	715491	878536	1.17001e+06	1.21703e+06	1033029	1108596	1091110		312	59180	296806	261842	332396	437972	664122	691602	739772	741404	822824	597208			312	256106	529671	689474	481952	523661	961225	1237852	1242123	1565340	1394596			312	147434	282446	545120	679667	820710	1.11356e+06	1174766	1319038
314	223185	247460	327626	562852	640625	807651	1.02373e+06	1.44586e+06	1.36285e+06	1499662	1380366	1398871		314	211413	348204	337392	535428	628118	704235	808198	943906	827818	947636	759518			314	385036	650806	655209	636339	792285	1154807	1375397	1672817	1784098	1716570			314	131852	369639	624832	796858	970909	1.20657e+06	1.46978e+06	1472898
316	280978	298893	417076	584546	754125	1.02367e+06	1.2039e+06	1.61387e+06	1.50146e+06	1.64345e+06	1629108	1832035		316	244809	401359	312555	573044	718656	886003	959755	1.03811e+06	1.06796e+06	992910	1.04259e+06			316	379820	582469	661726	685608	951062	1104936	1585108	1618439	1823337	2569060			316	297988	495236	762662	933053	1.03947e+06	1.32354e+06	1.64362e+06	1767946
318	310004	399298	503102	694596	734792	1.09494e+06	1.30256e+06	1.73745e+06	1.80521e+06	2020755	1863667	1952705		318	259319	429138	496706	588392	750952	1.00434e+06	1.12891e+06	1.05327e+06	1.1136e+06	1142114	1227964			318	693234	682377	937956	936054	1072430	1.2683e+06	1791878	2.06172e+06	2241007	2476570			318	313640	480049	857846	1.03418e+06	1.17131e+06	1.51879e+06	1.7129e+06	1.80743e+06
320	381911	468108	588315	845131	839382	1.23999e+06	1447306	1.997e+06	2035992	2231616	1.93178e+06	2294022		320	338680	492496	521329	686609	835871	1.1736e+06	1154408	1.29119e+06	1.3351e+06	1.38931e+06	1343896			320	630811	707733	1.03312e+06	1.00235e+06	1.22158e+06	1537348	1.892e+06	2.32674e+06	2427327	2790135			320	345255	582873	886458	1.14393e+06	1.22648e+06	1.62771e+06	1.91661e+06	2.01366e+06
322	491298	516760	675099	885892	968368	1.41662e+06	1.59362e+06	2.08817e+06	2.09367e+06	2.35589e+06	2.16926e+06	2216754		322	388936	538064	597287	795225	1.03841e+06	1.29527e+06	1.38853e+06	1.37334e+06	1.40593e+06	1.43215e+06	1375205			322	740534	880852	1.08467e+06	1.18745e+06	1.34399e+06	1.6878e+06	2.101e+06	2387244	2684837	2955988			322	382208	636408	983092	1.26474e+06	1.25795e+06	1.74709e+06	1994131	2.11294e+06
324	585176	675813	746572	1.02485e+06	1.15879e+06	1.52433e+06	1.81e+06	2.3226e+06	2.23012e+06	2.51904e+06	2.50581e+06	2521569		324	451616	572980	668095	861744	1.15425e+06	1.42333e+06	1.47963e+06	1572594	1.5989e+06	1.59853e+06	1479043			324	914734	940727	1227454	1.3586e+06	1.49705e+06	1785963	2208181	2612847	3143065	3283697			324	512774	668903	1.05371e+06	1.34422e+06	1.36211e+06	1.73728e+06	2.04184e+06	2.04935e+06
326	639281	735409	843369	1.09624e+06	1.23824e+06	1.63963e+06	1.95442e+06	2529194	2.42889e+06	2543884	2.76553e+06	2732603		326	519312	713829	731574	989122	1.26988e+06	1559481	1.633e+06	1.74144e+06	1.69744e+06	1.73155e+06	1675923			326	1.0295e+06	1.13681e+06	1.38129e+06	1.45202e+06	1.60309e+06	1973286	2490560	2812324	3201841	3372425			326	571304	761633	1.11652e+06	1.37945e+06	1.42883e+06	1.76398e+06	2.04405e+06	2.09287e+06
328	701883	803550	904530	1.19096e+06	1.26546e+06	1.71447e+06	2.02129e+06	2.6449e+06	2.53046e+06	2825984	2.75186e+06	2.75151e+06		328	577756	793044	850965	1.12971e+06	1.35587e+06	1.68256e+06	1.75829e+06	1.82257e+06	1.88441e+06	1841541	1906272			328	1.1095e+06	1.20367e+06	1.48857e+06	1.62988e+06	1.79128e+06	2.14926e+06	2.52293e+06	3.02594e+06	3.36737e+06	3610561			328	632314	871485	1.16147e+06	1.39593e+06	1.48046e+06	1.82326e+06	2.12448e+06	2.16369e+06
330	792513	900265	1.05869e+06	1.26136e+06	1.37989e+06	1.86926e+06	2.07488e+06	2.78118e+06	2616241	2989787	2963467	3.13768e+06		330	661396	855947	922612	1.21394e+06	1.46887e+06	1.75627e+06	1.79177e+06	1.90511e+06	1.95392e+06	1.97851e+06	2.0262e+06			330	1.21875e+06	1.34966e+06	1.62283e+06	1.70448e+06	1.88353e+06	2.35962e+06	2.84162e+06	3.28667e+06	3.72558e+06	4043791			330	691733	920000	1.1965e+06	1.46941e+06	1.56651e+06	1.91832e+06	2.15767e+06	2.17245e+06
332	874245	976262	1.10241e+06	1.3794e+06	1.45789e+06	1.96544e+06	2.23102e+06	2.79225e+06	2.75489e+06	2.92312e+06	3053455	3.17305e+06		332	729524	930546	1.05344e+06	1.28274e+06	1.52822e+06	1.90979e+06	1930142	1.96345e+06	2086317	2.08501e+06	2.10998e+06			332	1.34019e+06	1.39435e+06	1.75963e+06	1.85237e+06	2.0728e+06	2.34161e+06	2.7981e+06	3353666	3.76162e+06	4146733			332	774767	992748	1.24479e+06	1.53623e+06	1.54784e+06	1.88788e+06	2.16788e+06	2.21192e+06
334	973454	1.03214e+06	1.20064e+06	1.42222e+06	1.57234e+06	1.97912e+06	2.26802e+06	2.99128e+06	2.82796e+06	3.17209e+06	3223358	3164371		334	777035	986360	1.05811e+06	1.35294e+06	1.63476e+06	1.97831e+06	2063839	2.05144e+06	2128203	2.16361e+06	2141894			334	1.44863e+06	1.57506e+06	1.87136e+06	1.96124e+06	2.0868e+06	2.54289e+06	3.06335e+06	3.39721e+06	3.93525e+06	4205188			334	875916	984705	1.3348e+06	1.54933e+06	1.58739e+06	1.87491e+06	2.16479e+06	2.16404e+06
336	1.01959e+06	1.10268e+06	1.18716e+06	1.49712e+06	1.56022e+06	2.13536e+06	2.35145e+06	2.95895e+06	2.82863e+06	3.13719e+06	3081365	3.15097e+06		336	850178	1.02262e+06	1.14002e+06	1.39904e+06	1.71443e+06	1.98196e+06	2.09334e+06	2.18705e+06	2.19631e+06	2.10576e+06	2.20218e+06			336	1.5619e+06	1.62764e+06	1948727	1.9781e+06	2.22411e+06	2.59752e+06	3.06974e+06	3551474	3910495	4.19283e+06			336	888060	1.11505e+06	1.33413e+06	1.52085e+06	1.59046e+06	1.93786e+06	2.05887e+06	2.12403e+06
338	1.06568e+06	1.15417e+06	1.32667e+06	1.53033e+06	1.63338e+06	2.08268e+06	2.36177e+06	3.05237e+06	2887381	3.12804e+06	3.09182e+06	3309753		338	878417	1.13688e+06	1.17646e+06	1.4151e+06	1.68876e+06	2.01344e+06	2.14872e+06	2.17857e+06	2.20923e+06	2.1971e+06	2.26693e+06			338	1.63337e+06	1.63565e+06	2.05322e+06	2.14191e+06	2.33545e+06	2.60524e+06	3.14269e+06	3622953	3.8118e+06	4343000			338	994322	1.09767e+06	1.35423e+06	1.5478e+06	1.59743e+06	1.83259e+06	2.03128e+06	2.04445e+06
340	1.12535e+06	1.20809e+06	1.31318e+06	1529003	1.64864e+06	2.11218e+06	2.37583e+06	3.01512e+06	2.87385e+06	3093806	3.16815e+06	3194156		340	926679	1.12294e+06	1.23323e+06	1.47149e+06	1.75886e+06	2.07665e+06	2.15178e+06	2.2082e+06	2.20535e+06	2.20134e+06	2176559			340	1.67342e+06	1.77968e+06	2.07142e+06	2.2098e+06	2.43942e+06	2.68749e+06	3.17298e+06	3.63139e+06	4016233	4.32837e+06			340	1.03737e+06	1.12035e+06	1.34054e+06	1531850	1.57359e+06	1.78259e+06	1.99733e+06	2.03997e+06
342	1.14997e+06	1.26694e+06	1.33059e+06	1.60427e+06	1.70065e+06	2.14158e+06	2.32093e+06	2.93324e+06	2.78183e+06	3.15664e+06	3.02899e+06	3.21427e+06		342	1.00848e+06	1.16933e+06	1.27774e+06	1.47362e+06	1.76671e+06	2.01836e+06	2.10531e+06	2.17701e+06	2254009	2.20232e+06	2121377			342	1.70697e+06	1.79006e+06	2.11544e+06	2.27294e+06	2.40598e+06	2.77943e+06	3.17191e+06	3.51812e+06	3902072	4270644			342	1.05926e+06	1.12502e+06	1.3635e+06	1.48942e+06	1.51546e+06	1.748e+06	1.93663e+06	1.93425e+06
344	1.21486e+06	1.22658e+06	1.38273e+06	1.59472e+06	1.65063e+06	2.12498e+06	2.31688e+06	2.87902e+06	2.71363e+06	3.10227e+06	3.03457e+06	3081518		344	978707	1.15219e+06	1.27038e+06	1.49341e+06	1.72318e+06	2.07431e+06	2.16718e+06	2.20026e+06	2.21465e+06	2.28896e+06	2.28424e+06			344	1.78519e+06	1796992	2.20541e+06	2326328	2.40667e+06	2.74749e+06	3.081e+06	3.6018e+06	3.76543e+06	4121662			344	1.10522e+06	1.15855e+06	1.3343e+06	1.44178e+06	1.49151e+06	1.69908e+06	1.79782e+06	1872543
346	1.22709e+06	1.27783e+06	1.38664e+06	1.59959e+06	1.66079e+06	2.11305e+06	2.32618e+06	2.78425e+06	2.80612e+06	3.01786e+06	2972808	3.08376e+06		346	1.01813e+06	1.18294e+06	1.2935e+06	1.50361e+06	1.74769e+06	2.04362e+06	2.10283e+06	2.20359e+06	2240681	2.22832e+06	2.16264e+06			346	1.84095e+06	1.85911e+06	2.11906e+06	2.31662e+06	2.42711e+06	2.76014e+06	3.06582e+06	3392233	3816796	4.12419e+06			346	1.08632e+06	1.14764e+06	1.37881e+06	1.42034e+06	1.48116e+06	1.6843e+06	1.8091e+06	1.79563e+06
348	1.21267e+06	1.30815e+06	1.40681e+06	1.60814e+06	1.63316e+06	2.06078e+06	2.30765e+06	2.89543e+06	2.68786e+06	2876129	2.86877e+06	2.84866e+06		348	1.04789e+06	1.22066e+06	1.31585e+06	1.5253e+06	1.8273e+06	2.07592e+06	2.11655e+06	2.07865e+06	2.19436e+06	2156625	2.19019e+06			348	1.8816e+06	1.93825e+06	2.24145e+06	2.35599e+06	2.44046e+06	2.7487e+06	3.03807e+06	3346199	3632371	3874743			348	1.09535e+06	1.17922e+06	1.38679e+06	1.34106e+06	1.45368e+06	1.57322e+06	1.68302e+06	1.77906e+06
350	1.23841e+06	1.29177e+06	1.39273e+06	1.57797e+06	1.70713e+06	2.02159e+06	2.14872e+06	2.71237e+06	2.55027e+06	2.8054e+06	2.7142e+06	2.85292e+06		350	1.06823e+06	1.21443e+06	1.26026e+06	1.48901e+06	1.72085e+06	2.00048e+06	2.01809e+06	2.06172e+06	2.12697e+06	2.10291e+06	2.10021e+06			350	1.85243e+06	1.90826e+06	2.17464e+06	2.2909e+06	2.40721e+06	2.71723e+06	2987056	3.26415e+06	3.48347e+06	3722792			350	1.15582e+06	1.13061e+06	1.29624e+06	1.38133e+06	1.4198e+06	1.53276e+06	1.5737e+06	1.62313e+06
352	1.22367e+06	1.30815e+06	1.36581e+06	1.57957e+06	1.60313e+06	1.99801e+06	2182898	2.6547e+06	2416561	2.67769e+06	2.6515e+06	2758209		352	1.0481e+06	1.18789e+06	1.28242e+06	1.44213e+06	1.68742e+06	1.98242e+06	1.99904e+06	1.98404e+06	2.06552e+06	2.08665e+06	2.05142e+06			352	1.90031e+06	1.93467e+06	2.10504e+06	2.26756e+06	2.43014e+06	2.68948e+06	2.94114e+06	3.16512e+06	3.35121e+06	3.68121e+06			352	1.11586e+06	1.18371e+06	1.28168e+06	1.31645e+06	1.39035e+06	1.42035e+06	1.51374e+06	1.50234e+06
354	1.21401e+06	1.24358e+06	1.37208e+06	1.53551e+06	1.56321e+06	1.93714e+06	2.13819e+06	2.56549e+06	2.39168e+06	2575440	2.62265e+06	2.59505e+06		354	1.07058e+06	1.20497e+06	1.25825e+06	1.44569e+06	1.64467e+06	1.89975e+06	1.85794e+06	1.99811e+06	2.04471e+06	2.02717e+06	1.94801e+06			354	1.89991e+06	1882672	2.11394e+06	2.18808e+06	2.35118e+06	2.54279e+06	2.87972e+06	3073644	3.32382e+06	3.64572e+06			354	1.08283e+06	1.13243e+06	1.22613e+06	1.26951e+06	1.29077e+06	1.38634e+06	1.44611e+06	1.48999e+06
356	1.21588e+06	1.25115e+06	1.31187e+06	1.46563e+06	1.51489e+06	1.87366e+06	1.97048e+06	2.48293e+06	2.24419e+06	2.42619e+06	2.5178e+06	2.45873e+06		356	1.01948e+06	1.1775e+06	1.23713e+06	1.39068e+06	1.60487e+06	1.83375e+06	1.87727e+06	1.87972e+06	1.94605e+06	1938930	1.95632e+06			356	1.91809e+06	1.88647e+06	2.14578e+06	2.20099e+06	2.23275e+06	2.50692e+06	2.69194e+06	2.92278e+06	3.22479e+06	3.28391e+06			356	1.11998e+06	1.14337e+06	1.17119e+06	1.21912e+06	1.25433e+06	1.28298e+06	1.37729e+06	1.36263e+06
358	1.20136e+06	1.20814e+06	1.31726e+06	1.45372e+06	1.47192e+06	1.78806e+06	1.94988e+06	2301434	2.17317e+06	2.36942e+06	2.28822e+06	2.37685e+06		358	1.03977e+06	1.1904e+06	1.20347e+06	1.38988e+06	1.51543e+06	1.76395e+06	1.75837e+06	1.82934e+06	1.83319e+06	1.87337e+06	1.87012e+06			358	1.7965e+06	1.78255e+06	2.06422e+06	2.14163e+06	2.24893e+06	2.47529e+06	2.61733e+06	2.8835e+06	3.06018e+06	3.2274e+06			358	1.11712e+06	1.11127e+06	1.1455e+06	1.15998e+06	1.24116e+06	1.2252e+06	1.29041e+06	1.31813e+06
360	1.14478e+06	1.17289e+06	1.25372e+06	1.37492e+06	1.42946e+06	1.74074e+06	1.88697e+06	2.25503e+06	2.00961e+06	2.22826e+06	2.19128e+06	2.20076e+06		360	993860	1.11028e+06	1.17284e+06	1.28319e+06	1.48335e+06	1.67583e+06	1.72855e+06	1.77535e+06	1.7577e+06	1.75413e+06	1.76696e+06			360	1791413	1.77692e+06	2.02792e+06	2.0929e+06	2.13931e+06	2.34269e+06	2.47977e+06	2.67807e+06	2.91823e+06	3.16209e+06			360	1.07221e+06	1.06697e+06	1.14996e+06	1.09412e+06	1.13272e+06	1.22987e+06	1.2059e+06	1.20192e+06
362	1.10476e+06	1.14383e+06	1.22651e+06	1.33573e+06	1.37921e+06	1.63568e+06	1.70982e+06	2103882	1.99839e+06	2.06625e+06	2.12711e+06	2.06353e+06		362	969523	1.08606e+06	1.1418e+06	1.23714e+06	1.43263e+06	1.66574e+06	1.65829e+06	1.65823e+06	1.6598e+06	1631322	1.6998e+06			362	1.75823e+06	1.71951e+06	1.90041e+06	1.98451e+06	2.13873e+06	2.22033e+06	2.33447e+06	2.60688e+06	2.77019e+06	2.86497e+06			362	1.04357e+06	1.05301e+06	1.07934e+06	1.02675e+06	1.0566e+06	1.08819e+06	1.10217e+06	1.12185e+06
364	1.10883e+06	1.14981e+06	1.18706e+06	1.31049e+06	1.34478e+06	1.56742e+06	1.67779e+06	1965190	1.84745e+06	1.89126e+06	1.96433e+06	2.02896e+06		364	948352	1.04142e+06	1.11043e+06	1.18752e+06	1.37914e+06	1.54234e+06	1.56356e+06	1.55325e+06	1.63479e+06	1.55676e+06	1622546			364	1.75807e+06	1.66631e+06	1.87581e+06	1.95299e+06	2.04818e+06	2.15979e+06	2.25479e+06	2.47057e+06	2.66607e+06	2.68074e+06			364	1.00428e+06	984343	1.01572e+06	986711	1.01859e+06	1.02037e+06	1.04701e+06	1.0138e+06
366	1.06752e+06	1.06949e+06	1.12049e+06	1.19594e+06	1.31079e+06	1.47407e+06	1.53748e+06	1849892	1.73309e+06	1.90719e+06	1.84264e+06	1.86287e+06		366	955702	1.03784e+06	1.07344e+06	1.12747e+06	1.2737e+06	1.49953e+06	1.49583e+06	1.47334e+06	1.53471e+06	1.50511e+06	1.46419e+06			366	1.6681e+06	1.59297e+06	1.79049e+06	1.85209e+06	1.96497e+06	2.03549e+06	2.18431e+06	2.37136e+06	2.48976e+06	2.56123e+06			366	992040	957193	966176	956658	992116	952465	979148	993811
368	1.02134e+06	1.01863e+06	1.08222e+06	1.18552e+06	1.24134e+06	1.46643e+06	1.49891e+06	1.75609e+06	1.64626e+06	1.69392e+06	1.76147e+06	1794413		368	900311	982772	993853	1.12602e+06	1.17226e+06	1.3764e+06	1.38819e+06	1.41277e+06	1.42415e+06	1.40277e+06	1.4641e+06			368	1.57065e+06	1569224	1.74822e+06	1.78408e+06	1.88509e+06	1.96436e+06	2.02553e+06	2.18085e+06	2.28999e+06	2.38402e+06			368	951698	960411	902623	883727	925985	890788	930304	886357
370	990800	985058	1.05632e+06	1.15732e+06	1.14857e+06	1.37459e+06	1.35204e+06	1.6534e+06	1.54828e+06	1.59018e+06	1558940	1.6116e+06		370	870054	931340	936782	1.04939e+06	1.14359e+06	1.31748e+06	1.28637e+06	1.29943e+06	1.33878e+06	1.34871e+06	1.34845e+06			370	1.56633e+06	1.51251e+06	1.67707e+06	1.67317e+06	1.79378e+06	1.82931e+06	1.96199e+06	2060384	2.18288e+06	2.27626e+06			370	919866	907831	872406	865016	854890	837659	819998	848432
372	936951	944233	959498	1.06423e+06	1.08107e+06	1.28551e+06	1.28784e+06	1.51998e+06	1.4381e+06	1.52558e+06	1.48945e+06	1.52033e+06		372	828457	877381	922160	997146	1.09049e+06	1.23008e+06	1.21237e+06	1.21358e+06	1.24945e+06	1.27618e+06	1.2183e+06			372	1.48466e+06	1.39764e+06	1.52046e+06	1.61562e+06	1.64663e+06	1.81146e+06	1.79659e+06	1.95817e+06	2.06108e+06	2.13764e+06			372	889213	866376	815606	790025	799321	746348	796998	750195
374	894112	903640	930029	1.04356e+06	1.05957e+06	1.20595e+06	1.18433e+06	1.38864e+06	1.33289e+06	1.3819e+06	1.35782e+06	1.46836e+06		374	796708	825626	870044	944562	1.01455e+06	1.1758e+06	1.15395e+06	1.14793e+06	1.16177e+06	1.16145e+06	1.18885e+06			374	1.39347e+06	1.34311e+06	1.53344e+06	1.54129e+06	1.58577e+06	1.69081e+06	1.72857e+06	1829201	1.94452e+06	2.01997e+06			374	843338	836283	797480	737555	752012	710613	743296	677015
376	863424	847222	903527	958997	973407	1.12357e+06	1.11925e+06	1.34196e+06	1.25597e+06	1.27083e+06	1.26042e+06	1322945		376	760329	806575	830554	906413	962913	1.06182e+06	1.08276e+06	1.05252e+06	1.0818e+06	1.09659e+06	1.1004e+06			376	1.35355e+06	1.28509e+06	1.41799e+06	1.48668e+06	1.49219e+06	1.60725e+06	1.63909e+06	1.7243e+06	1.7677e+06	1.90103e+06			376	806710	761113	728662	722240	685468	675676	635868	655967
378	812756	802972	842845	903010	894951	1.02574e+06	1.04615e+06	1.20352e+06	1.12849e+06	1.21819e+06	1.20866e+06	1.26112e+06		378	713023	727686	780373	839368	890626	997986	1.00208e+06	994923	1.00837e+06	1.00671e+06	996705			378	1.29803e+06	1.25333e+06	1.35392e+06	1.37627e+06	1.38586e+06	1.44112e+06	1.50246e+06	1.59089e+06	1.60644e+06	1.66119e+06			378	760777	721207	707703	663562	688540	620735	584559	587183
380	744984	746486	798243	837948	831469	971930	999666	1.12544e+06	1.04601e+06	1.09344e+06	1.11689e+06	1.15059e+06		380	686975	703192	722708	809311	846227	947676	898757	941923	927719	998783	920957			380	1.20139e+06	1.18576e+06	1.25512e+06	1.29665e+06	1.33881e+06	1.37841e+06	1.40781e+06	1.41958e+06	1.48018e+06	1.50181e+06			380	704162	675264	646137	615273	619208	578203	554581	532484
382	720725	730879	746795	775708	794792	888892	926925	1.09118e+06	940923	1.02268e+06	994773	1.02135e+06		382	623578	640840	686918	740588	799883	863483	850894	860837	867878	890246	863895			382	1.10912e+06	1.11421e+06	1.19174e+06	1.22097e+06	1.21789e+06	1.30509e+06	1.31867e+06	1.36471e+06	1.41199e+06	1.4463e+06			382	648167	630810	587951	555425	591900	506174	484835	501866
384	702655	647246	699140	719183	733860	845972	813314	990357	891316	920594	916589	926656		384	575351	591847	614364	668087	725142	825377	833673	799951	817277	783077	800410			384	1.03153e+06	1.0688e+06	1.12672e+06	1.15778e+06	1.14703e+06	1.19162e+06	1.20929e+06	1.25128e+06	1.2533e+06	1.36037e+06			384	625398	616468	571788	530642	530284	464392	471859	471564
386	643684	615789	626403	701777	687987	797039	766644	887145	807170	839749	847044	847081		386	578911	601515	592567	624027	663955	748206	729712	741580	741609	755839	778887			386	969357	962626	1.04206e+06	1.06532e+06	1.08601e+06	1.12459e+06	1.12002e+06	1.12819e+06	1.19519e+06	1.25185e+06			386	587184	564492	525374	504512	492686	411192	422445	413066
388	578695	571397	613662	635253	630829	711990	694860	807459	742936	801420	792574	752546		388	529435	542543	581354	590125	630443	694089	692051	673019	681600	686997	711752			388	941976	893741	971799	971364	967138	1.03353e+06	1.04483e+06	1.08986e+06	1.11154e+06	1.13433e+06			388	534246	525189	475814	448554	454549	398824	398669	387797
390	545832	549646	543615	571248	602790	664863	681651	728504	704381	707910	701408	720837		390	499743	507191	505525	549078	554976	625651	619842	623907	618323	622909	621139			390	860692	839578	903982	937737	962355	976118	920391	998714	1068239	1.0379e+06			390	526351	511916	447819	413656	410294	376100	354878	341780
392	541453	495397	538466	523724	532721	651806	610767	677648	639300	662012	633417	660455		392	458737	465045	479818	491216	521481	592508	554652	586709	561779	544437	576159			392	815984	804408	841730	853548	876957	893164	861863	908907	916479	954326			392	483003	462984	407688	355870	411583	315835	330967	308224
394	474273	474324	480989	486269	480482	572775	551931	620098	562207	611667	533822	559487		394	446789	429728	434048	465984	471976	535924	539390	512716	505070	543767	538758			394	755477	741742	819293	790694	787282	830315	794438	749488	855021	900711			394	457736	452571	379186	347405	323679	304695	300240	278816
396	443801	407406	452685	446661	453194	501987	512056	571425	500361	529695	558719	551434		396	440468	416476	410252	407120	419899	488701	461304	473468	455446	488762	463407			396	680303	687090	729707	722089	754152	720212	755768	754985	790324	754234			396	402325	359478	344165	342633	338780	270661	258303	236416
398	422329	400508	405137	445098	413587	477777	442558	552045	453826	484006	492302	503733		398	352936	360683	373983	373653	412090	443230	410731	405427	416813	461208	428215			398	658541	610067	689960	683161	680894	675801	696624	703381	687259	714285			398	384401	336194	334336	301852	309520	254608	240034	236605
400	358085	370556	386332	372354	388143	445763	436400	480938	410865	423380	442347	437210		400	316835	328834	354289	360671	384287	408266	403540	388862	409699	374131	407534			400	578607	587632	636548	645317	640385	652822	609160	632615	644461	636438			400	360126	322526	287364	283519	267088	220679	208432	205394
402	342302	335086	331202	349763	346987	387943	392866	407181	357753	387156	413469	408995		402	340161	306274	324993	333082	329492	353097	341464	357044	347713	359504	374620			402	547056	544679	575418	595462	580542	549181	564447	566116	575464	529602			402	327284	282032	277455	246712	222646	216821	199034	169595
404	313388	288210	317428	325602	326094	368615	353648	393879	331936	363628	352176	334670		404	304254	297644	292388	281889	310857	334803	310825	343429	320076	311554	361523			404	513539	511323	520729	527401	549591	562274	506922	542465	555642	466644			404	299242	284301	258757	227780	211421	187686	173673	178702
406	298151	281270	315731	303551	300840	326635	318055	345692	302639	287048	319175	355589		406	264533	251418	257630	261469	280118	294744	309704	310373	291186	302332	324866			406	457209	441158	475840	501935	462788	499435	469469	496988	441069	438241			406	267060	261247	228390	187573	196115	166820	152483	149031
408	256670	261195	284718	264349	250867	275310	290112	333361	303596	324041	324933	294937		408	254737	261684	236714	246958	257454	278622	267390	269880	290146	265343	249978			408	426621	410988	474756	478168	436414	457861	442843	442599	411028	414975			408	271091	242691	221869	199232	188300	149318	142660	136501
410	237487	245582	235528	228358	263862	272161	233631	284196	273669	260103	279498	260387		410	213828	226982	239714	229771	228236	251190	218283	247770	237921	244338	233776			410	388094	378443	367705	385941	384413	410280	387066	410288	349592	404443			410	223700	193076	189922	182142	175684	150189	137372	127984
412	225212	222854	217145	245368	229365	254509	242911	247099	238206	234729	228682	270326		412	206954	192266	202392	190485	221948	211716	214411	223305	233186	222787	233375			412	367656	342494	357094	376458	362226	390112	353604	386560	360689	334269			412	222276	202705	189898	162863	133189	119593	114090	118721
414	210090	201237	228025	185275	206194	231644	194169	229697	220043	218985	222908	210234		414	180345	193137	178103	172109	208629	201575	181249	200738	204499	205600	192322			414	364871	296874	317377	357834	341015	351929	341825	313767	318272	283462			414	187986	192410	145290	128869	137269	119941	88410.5	95224.1
416	184811	186690	189944	188209	182987	222721	196152	227229	191407	210481	185694	199021		416	185334	172354	162538	175065	181670	178860	188297	166209	190738	184383	162609			416	319478	315382	299059	334115	319460	323418	300089	264323	308964	257338			416	192923	165621	148961	141029	127763	90458.5	89663.9	94490.7
418	161648	169784	187905	181532	181071	181289	164638	198724	179855	174487	151901	154645		418	157516	170194	163625	146981	169188	168493	147847	163416	161818	148726	154825			418	304685	281102	265056	302253	290732	254597	268045	280736	233634	235381			418	175184	157539	148716	105991	129090	83528.5	92175.9	67740.4
420	167831	171571	156679	137585	149284	171343	162659	179511	146144	175621	126164	182720		420	157572	133838	138697	143299	140405	151350	154662	132222	157166	124683	135134			420	268267	259093	264616	264820	269492	278655	252138	271762	258481	250862			420	144712	121853	111753	109434	96817.9	88936.6	77371.1	92736.4
Liposome type:	Cholesterol 30%													Liposome type:	Cardiolipin 20%													Liposome type:	DOPE 30%												Liposome type:	Cardiolipin 20%
Lipid Concentration (uM) :	0	2.44	4.88	9.765	19.53	39.06	78.125	156.25	312.5	625	1000	1250		Lipid Concentration (uM) :	0	0.61	1.22	2.44	4.88	9.7656	19.53	39.06	78.125	156.25				Lipid Concentration (uM) :	0	2.44	4.88	9.7656	19.53	39.06	78.125	156.25	312.5	625			Lipid Concentration (uM) :	0	1.22	2.44	4.88	9.7656	19.53	39.06	78.125
Wavelength (nm)														Wavelength (nm)														Wavelength (nm)													Wavelength (nm)
300	50960.5	103466	108564	175220	192908	254924	381721	399413	409200	293798	165026	247277		300	9873.84	89786.9	120452	53680.5	161073	183884	216223	259435	187425	221412				300	254253	238869	204732	249076	261529	384095	433933	468942	454885	449277			300	59570.9	97699.2	220417	227911	309157	402570	450855	481668
302	44884	92326.6	70701.9	154989	267805	298158	461375	552176	541978	491009	138148	317548		302	19319.6	116080	113771	140527	147733	201467	208666	241089	327525	299619				302	282740	260390	304137	280693	325011	456773	442068	689906	526623	551718			302	102346	167576	273114	401431	418460	609515	627415	611837
304	20.62	28465.2	63798.9	219018	309019	473064	521470	643494	651557	620118	321616	522136		304	121988	72561.5	131277	130460	245572	330341	354807	313700	364223	263348				304	210068	309906	302393	281954	388124	345452	711143	663962	795384	397816			304	84816.4	236700	332325	461248	516688	619982	805351	835328
306	75454.5	116213	181928	256522	321464	470158	719488	707691	762744	699798	540268	525736		306	37813.8	112940	171172	115998	263412	372522	434737	407785	402677	318167				306	228310	426534	401590	374511	453278	607902	761619	938154	782470	915542			306	4130.75	301183	363540	513184	602402	741419	910792	965356
308	92193.5	187834	229200	319708	419865	629068	735504	960658	1.03279e+06	881093	686843	620640		308	-12882.8	120273	245788	276594	436075	322564	478522	505700	477300	646871				308	382346	450489	382431	395147	521353	900793	766539	1052785	1073913	1155562			308	94572	277053	419888	568743	685360	904717	1129118	1050024
310	159008	290262	218426	485168	534834	791313	951420	1.03241e+06	1146474	1298609	842957	1068059		310	125489	245247	226693	246546	460764	332015	603401	599397	600546	560762				310	307556	765692	493922	490490	657026	790164	1050343	1165251	1539076	1614382			310	85160.5	294940	547009	638683	808697	1.00959e+06	1177023	1185978
312	159080	293363	331846	452290	549555	907582	998049	1279392	1.4505e+06	1201217	926471	1075937		312	145581	225968	278597	290978	451832	571932	635756	672274	785626	589228				312	256106	438375	449347	578186	780749	891599	1293341	1377620	1602008	1715836			312	134994	447679	542301	765701	961320	1108351	1.41958e+06	1.29787e+06
314	170740	293068	389635	577109	818134	936922	1.22724e+06	1424890	1.47621e+06	1509020	1152381	1620969		314	256614	225404	444536	354712	514431	662266	751026	727983	918276	820306				314	385036	504216	577712	730602	902914	1010947	1319693	1519502	1669572	2024556			314	194408	423997	626704	900247	967913	1285942	1.50462e+06	1.4928e+06
316	237236	411874	443638	665665	882957	1.06271e+06	1.38999e+06	1511499	1.77313e+06	1632760	1642239	1674894		316	154184	264100	398020	471406	667502	772944	810692	897681	1.01723e+06	880158				316	379820	680476	647540	775970	814181	1111065	1572352	1754463	1999404	2215530			316	240143	598509	671402	1.04413e+06	1.22302e+06	1469444	1.69671e+06	1.61599e+06
318	297262	480085	509308	787283	988014	1.26223e+06	1.56754e+06	1.81938e+06	2.02389e+06	2.05035e+06	1827088	1836007		318	245472	370664	576802	500175	826462	907905	938343	1.04778e+06	1.09023e+06	1074705				318	693234	691614	763040	864770	1.0799e+06	1413718	1698323	2050807	2433444	2380601			318	281448	551890	826870	1.0503e+06	1.25741e+06	1.57725e+06	1.77441e+06	1.73471e+06
320	358509	560108	553737	927337	1.07649e+06	1.43177e+06	1.71368e+06	1.92332e+06	2.16842e+06	2.24387e+06	2029920	2175413		320	301558	396748	646312	643980	888971	1.01497e+06	1.06137e+06	1.22251e+06	1.22334e+06	1.25292e+06				320	630811	754957	811536	989978	1205797	1.53388e+06	1.90877e+06	2060414	2549124	2790128			320	294781	708589	910955	1.17724e+06	1.29749e+06	1.62157e+06	1.94729e+06	1.97547e+06
322	428414	631785	699287	965657	1.2174e+06	1.52591e+06	1.87892e+06	2.23903e+06	2.32906e+06	2365590	2234047	2172297		322	292494	445306	718066	689571	938136	1.09175e+06	1.19275e+06	1.33171e+06	1.32082e+06	1321580				322	740534	829763	910368	1.10059e+06	1.3672e+06	1696703	2.0915e+06	2360507	2554126	2925252			322	382203	742184	1.01307e+06	1.24798e+06	1.3801e+06	1.73321e+06	2.02703e+06	2.00476e+06
324	497094	760651	779319	1.03404e+06	1.33457e+06	1.68353e+06	1.93409e+06	2.29005e+06	2475099	2.50255e+06	2397075	2.56072e+06		324	406860	529676	818673	784285	1.11085e+06	1.20985e+06	1.28726e+06	1.46078e+06	1.47396e+06	1.43737e+06				324	914734	937981	1054767	1.29019e+06	1.40374e+06	1.76371e+06	2.32862e+06	2.59396e+06	2.97354e+06	3497926			324	426318	795660	1.07835e+06	1.31593e+06	1.47949e+06	1.74396e+06	2047098	2.09781e+06
326	600632	824394	841224	1.18577e+06	1.44891e+06	1.76059e+06	2.0953e+06	2.46479e+06	2.73826e+06	2.73352e+06	2.55646e+06	2692693		326	431938	574830	965450	881687	1.17134e+06	1.3559e+06	1.4181e+06	1.56698e+06	1.60361e+06	1.63045e+06				326	1.0295e+06	1.05825e+06	1154036	1.39178e+06	1.56548e+06	2008073	2456704	2.68189e+06	3077453	3493669			326	508868	826307	1.06617e+06	1.29178e+06	1.5367e+06	1.84341e+06	2.09126e+06	2.1742e+06
328	706429	881418	949659	1.27963e+06	1575791	1.92454e+06	2.23288e+06	2.65098e+06	2926887	2949878	2.84453e+06	2831257		328	522338	665025	1.02016e+06	916942	1.31991e+06	1.46026e+06	1.53488e+06	1.66404e+06	1.7469e+06	1.74021e+06				328	1.1095e+06	1174547	1.25102e+06	1.47125e+06	1.71006e+06	2.09473e+06	2.61054e+06	3.02309e+06	3408622	3735658			328	524531	895339	1.13968e+06	1.40613e+06	1.55666e+06	1876114	2.11099e+06	2.1741e+06
330	779089	985652	1.0955e+06	1.32995e+06	1.64301e+06	1.99876e+06	2.37157e+06	2645201	3.09974e+06	2995977	2.82453e+06	3.03219e+06		330	627062	744456	1.11866e+06	1.06337e+06	1.45224e+06	1.57476e+06	1.66216e+06	1.78235e+06	1.79315e+06	1.82168e+06				330	1.21875e+06	1.31012e+06	1.41126e+06	1.60712e+06	1.84015e+06	2.23483e+06	2.80472e+06	3.1158e+06	3.53202e+06	3944556			330	635905	959195	1.21957e+06	1.40608e+06	1.57497e+06	1.90264e+06	2.16003e+06	2.20368e+06
332	803975	1.07563e+06	1.02939e+06	1.35185e+06	1755083	2.04218e+06	2.52111e+06	2.82022e+06	3.13073e+06	3.09614e+06	3057961	3220925		332	673734	775741	1.18435e+06	1.10709e+06	1.49071e+06	1.58789e+06	1.73925e+06	1.87972e+06	1.86367e+06	1.97687e+06				332	1.34019e+06	1.37767e+06	1.5163e+06	1.70693e+06	1873663	2.30493e+06	2.84296e+06	3.20202e+06	3573248	4056532			332	696113	994310	1.21768e+06	1.44615e+06	1.63478e+06	1.94559e+06	2.17264e+06	2158900
334	910014	1.08881e+06	1.10359e+06	1.50813e+06	1.79612e+06	2.19326e+06	2.54229e+06	2.82304e+06	3.10165e+06	3.23997e+06	3.0375e+06	3.22818e+06		334	720706	827753	1.22622e+06	1.14163e+06	1.57808e+06	1.66359e+06	1.79436e+06	1.95233e+06	2.0203e+06	1.97105e+06				334	1.44863e+06	1.47503e+06	1.60044e+06	1.7892e+06	2.0204e+06	2.44538e+06	2.9579e+06	3.28456e+06	3641912	4190799			334	765865	1.06432e+06	1.28581e+06	1.47067e+06	1.58406e+06	1.96777e+06	2.14163e+06	2.12763e+06
336	988970	1.19104e+06	1.255e+06	1.51691e+06	1.82968e+06	2.21368e+06	2.57161e+06	2.82784e+06	3.16542e+06	3196149	3.12679e+06	3.1124e+06		336	781665	886515	1.26322e+06	1.2387e+06	1.53118e+06	1.72856e+06	1.836e+06	2.02898e+06	2.04853e+06	1.9943e+06				336	1.5619e+06	1.606e+06	1.66006e+06	1.8857e+06	2.05908e+06	2.53036e+06	3.01062e+06	3368667	3.67947e+06	4095743			336	834235	1.07584e+06	1.28036e+06	1.48593e+06	1.64228e+06	1.84621e+06	2.09743e+06	2.1643e+06
338	1.04217e+06	1.25284e+06	1.28715e+06	1.57055e+06	1.8262e+06	2.214e+06	2.59926e+06	2.88004e+06	3.24166e+06	3.17761e+06	3.0799e+06	3.12596e+06		338	835451	988717	1.39851e+06	1.26732e+06	1.66154e+06	1.75947e+06	1.87182e+06	2.03707e+06	2.15969e+06	2.05882e+06				338	1.63337e+06	1.64625e+06	1.75933e+06	1.9435e+06	2.17922e+06	2.4978e+06	3.07922e+06	3.32644e+06	3.74511e+06	4312059			338	841212	1.09767e+06	1.26875e+06	1.46496e+06	1.58643e+06	1.85156e+06	2.05777e+06	2.03695e+06
340	1.08771e+06	1.27249e+06	1.31624e+06	1.59574e+06	1.88178e+06	2.21897e+06	2.51561e+06	2901966	3.1495e+06	3.14506e+06	2998323	3169730		340	849455	958565	1.39237e+06	1.25692e+06	1.71574e+06	1.76642e+06	1.94044e+06	2.03508e+06	2.10185e+06	2076617				340	1.67342e+06	1.69299e+06	1.75058e+06	1.99402e+06	2.18546e+06	2.59072e+06	3.09682e+06	3.28378e+06	3.67737e+06	4036958			340	866858	1.07703e+06	1.28597e+06	1.46183e+06	1.55001e+06	1.80806e+06	2.01499e+06	1945690
342	1.13231e+06	1.27112e+06	1.32351e+06	1.717e+06	1.92436e+06	2.22184e+06	2.49749e+06	2.84368e+06	3.16664e+06	3.09454e+06	3.01912e+06	3.14209e+06		342	901948	996648	1.36864e+06	1.34803e+06	1.6588e+06	1.8312e+06	1.95967e+06	2.01054e+06	2.14895e+06	2.08586e+06				342	1.70697e+06	1.76364e+06	1.87284e+06	2.03969e+06	2.25993e+06	2.61993e+06	3.02514e+06	3.33756e+06	3624125	4079598			342	930175	1.10717e+06	1.25863e+06	1.38091e+06	1.49642e+06	1.80142e+06	1.90694e+06	1.91253e+06
344	1.13287e+06	1.29267e+06	1.27822e+06	1.65036e+06	1.85059e+06	2.18787e+06	2.53496e+06	2762742	3.07051e+06	3.00018e+06	2.94953e+06	3.00594e+06		344	963707	1.03445e+06	1.35657e+06	1.29141e+06	1.66898e+06	1.80038e+06	1.8679e+06	2.00634e+06	2.03774e+06	2.12577e+06				344	1.78519e+06	1.78656e+06	1.83097e+06	2.03165e+06	2.23234e+06	2.5749e+06	2.97984e+06	3.24549e+06	3.59112e+06	4.04559e+06			344	914327	1.15078e+06	1.22155e+06	1.40962e+06	1.41916e+06	1.71188e+06	1.84505e+06	1.81927e+06
346	1.19207e+06	1.32434e+06	1.38938e+06	1.61729e+06	1.83485e+06	2.17552e+06	2449750	2.7179e+06	2.98791e+06	2.93065e+06	2.81233e+06	2978253		346	967392	1.01098e+06	1.42974e+06	1.32973e+06	1.75088e+06	1.79618e+06	1.87877e+06	2.01122e+06	2.04615e+06	2.02216e+06				346	1.84095e+06	1.83826e+06	1.83406e+06	2.04693e+06	2.21136e+06	2538508	2.99975e+06	3.17839e+06	3.48987e+06	3986849			346	997680	1.10493e+06	1.25154e+06	1.33174e+06	1.39968e+06	1.61718e+06	1.78622e+06	1744529
348	1.17264e+06	1.35089e+06	1.33503e+06	1.59962e+06	1.83768e+06	2.10757e+06	2.36888e+06	2.58091e+06	2.90217e+06	2.89324e+06	2.74384e+06	2802053		348	988651	1.04511e+06	1.3808e+06	1.3304e+06	1.65745e+06	1.74969e+06	1.86811e+06	1.96468e+06	1.96546e+06	1.99663e+06				348	1.8816e+06	1.83982e+06	1.90647e+06	2.06522e+06	2.238e+06	2.49027e+06	2.89618e+06	3.15283e+06	3.48627e+06	3825295			348	959379	1.10135e+06	1.18126e+06	1.28336e+06	1.29555e+06	1.52838e+06	1.68255e+06	1.62524e+06
350	1.18973e+06	1.34174e+06	1.33808e+06	1.59775e+06	1.79573e+06	2.03987e+06	2.30488e+06	2.50804e+06	2.80726e+06	2.74123e+06	2.73556e+06	2.77295e+06		350	995741	1.06505e+06	1.36333e+06	1.29961e+06	1.62397e+06	1.72145e+06	1.79261e+06	1.92115e+06	1.95323e+06	1.9503e+06				350	1.85243e+06	1.85809e+06	1.85967e+06	2.03076e+06	2.21973e+06	2.44611e+06	2791957	3.09737e+06	3410081	3.58656e+06			350	979810	1.08057e+06	1.18219e+06	1.26507e+06	1.29029e+06	1.40973e+06	1.58206e+06	1.55027e+06
352	1.18503e+06	1.33144e+06	1.38627e+06	1.57737e+06	1.71897e+06	2.0318e+06	2.27569e+06	2.48067e+06	2.74635e+06	2.60944e+06	2.61317e+06	2.73547e+06		352	969608	1.03571e+06	1.38375e+06	1.32114e+06	1.5885e+06	1.64409e+06	1.75959e+06	1859457	1.8955e+06	1.89162e+06				352	1.90031e+06	1.82827e+06	1.85288e+06	2048551	2.19669e+06	2.41772e+06	2.79406e+06	2944545	3.35252e+06	3.56792e+06			352	956165	1.05777e+06	1.15104e+06	1.21336e+06	1.2454e+06	1.39041e+06	1.52809e+06	1.52804e+06
354	1.2075e+06	1.27153e+06	1.32375e+06	1.52755e+06	1.68879e+06	1.95638e+06	2.17627e+06	2.34895e+06	2.62298e+06	2.54454e+06	2.31199e+06	2.46155e+06		354	981249	1.02632e+06	1.31355e+06	1.29735e+06	1.55708e+06	1.60041e+06	1.68367e+06	1.80203e+06	1.86058e+06	1.81617e+06				354	1.89991e+06	1.80024e+06	1.80599e+06	1.95005e+06	2.16811e+06	2.37159e+06	2.65158e+06	2.91325e+06	3.16626e+06	3.39237e+06			354	987551	1.02221e+06	1.12905e+06	1.19339e+06	1.1776e+06	1.32456e+06	1.41962e+06	1.45455e+06
356	1.15147e+06	1.28506e+06	1.30649e+06	1.51011e+06	1.67456e+06	1.90948e+06	2.10016e+06	2.24927e+06	2.49794e+06	2.33072e+06	2.36394e+06	2.37155e+06		356	985800	1.02605e+06	1.31844e+06	1.24489e+06	1.49188e+06	1.56616e+06	1.63235e+06	1741645	1.81984e+06	1.7932e+06				356	1.91809e+06	1.80059e+06	1.78009e+06	2.00247e+06	2.02084e+06	2.28977e+06	2.57743e+06	2.77767e+06	3.04629e+06	3.2337e+06			356	980277	1.02475e+06	1.0506e+06	1.13134e+06	1.16103e+06	1.22616e+06	1.31297e+06	1.33642e+06
358	1.12249e+06	1.2727e+06	1.21661e+06	1.38955e+06	1.5712e+06	1.83693e+06	1.97424e+06	2.18501e+06	2.39238e+06	2268862	2.22264e+06	2.2533e+06		358	964902	980756	1.26141e+06	1.22443e+06	1.44915e+06	1.49488e+06	1.54536e+06	1.69558e+06	1.65476e+06	1.72162e+06				358	1.7965e+06	1.73554e+06	1.77932e+06	1.83178e+06	1.99014e+06	2.21147e+06	2.44338e+06	2.64177e+06	2.84436e+06	3.05594e+06			358	949326	1.00726e+06	1.06134e+06	1.07636e+06	1.06426e+06	1.13675e+06	1.25179e+06	1.23579e+06
360	1.13641e+06	1.20593e+06	1.20743e+06	1.39263e+06	1.54165e+06	1.75059e+06	1.89641e+06	2.03411e+06	2.26222e+06	2.10685e+06	2.05942e+06	2.15685e+06		360	915487	1.00635e+06	1.20235e+06	1.15738e+06	1.43067e+06	1.41721e+06	1.48758e+06	1.59047e+06	1.57366e+06	1.61503e+06				360	1791413	1.74083e+06	1.70882e+06	1809079	1.97986e+06	2134389	2.36721e+06	2.52272e+06	2.79065e+06	2934340			360	930830	941983	993666	1.0055e+06	1.01044e+06	1.09609e+06	1.15802e+06	1.10791e+06
362	1.08049e+06	1.14979e+06	1.18247e+06	1.35912e+06	1.41729e+06	1.64709e+06	1.79523e+06	1.88823e+06	2.12436e+06	2.06534e+06	1.98155e+06	1.96214e+06		362	906933	938832	1.14433e+06	1.12496e+06	1.33847e+06	1.36943e+06	1.41531e+06	1.53636e+06	1.5371e+06	1.56948e+06				362	1.75823e+06	1.64278e+06	1.68028e+06	1.78644e+06	1.88306e+06	2.0219e+06	2.28116e+06	2.41333e+06	2.60584e+06	2735963			362	884463	928051	923524	940140	948157	1.0171e+06	1.09741e+06	1.04223e+06
364	1.01702e+06	1.11799e+06	1.10362e+06	1.26543e+06	1.38579e+06	1.53559e+06	1.72032e+06	1.83403e+06	1.99406e+06	1.90093e+06	1.91021e+06	1.90235e+06		364	889357	925214	1.13937e+06	1.10346e+06	1.30652e+06	1.32307e+06	1.39036e+06	1.4343e+06	1.44245e+06	1.49063e+06				364	1.75807e+06	1.61482e+06	1.5868e+06	1.71996e+06	1.82642e+06	1.94949e+06	2.18139e+06	2.28281e+06	2.44161e+06	2541297			364	840395	925570	918509	911503	877208	958135	990050	1.00282e+06
366	986498	1.0944e+06	1.08841e+06	1.25158e+06	1.29975e+06	1.4893e+06	1.57246e+06	1.73094e+06	1.8658e+06	1.7773e+06	1760908	1.74289e+06		366	892536	887196	1.06555e+06	1.05171e+06	1.19365e+06	1.26117e+06	1.24573e+06	1.33901e+06	1.38884e+06	1.33618e+06				366	1.6681e+06	1.57016e+06	1.53613e+06	1.63544e+06	1.73998e+06	1.85346e+06	2.04297e+06	2.16673e+06	2.2126e+06	2.40073e+06			366	809307	845867	823600	892676	833464	889474	936975	901902
368	946170	1.01413e+06	1.05075e+06	1.15615e+06	1.25107e+06	1.35739e+06	1.47603e+06	1.58813e+06	1.82098e+06	1677981	1.65746e+06	1.70844e+06		368	831839	873035	1.04299e+06	1.01178e+06	1.12078e+06	1.16552e+06	1.17342e+06	1.31536e+06	1.29499e+06	1.29858e+06				368	1.57065e+06	1.50698e+06	1.49816e+06	1.55809e+06	1.60051e+06	1.78227e+06	1.93511e+06	2.01237e+06	2.16169e+06	2.31059e+06			368	843964	837861	794995	824213	745449	823515	858251	844871
370	904811	1.01339e+06	1.00733e+06	1.1233e+06	1.12598e+06	1.30878e+06	1.40662e+06	1.49723e+06	1.63447e+06	1.57071e+06	1.523e+06	1.53423e+06		370	768140	830101	987114	938587	1.13506e+06	1.08547e+06	1.11693e+06	1.20112e+06	1.23806e+06	1.22721e+06				370	1.56633e+06	1.45366e+06	1.40031e+06	1.51485e+06	1.57338e+06	1.66051e+06	1.80532e+06	1.90644e+06	1.97338e+06	2.1231e+06			370	811923	767557	738499	744143	722613	772695	806567	754269
372	865229	978489	970117	1.03138e+06	1.0808e+06	1.22026e+06	1.30619e+06	1.42758e+06	1.52207e+06	1.46602e+06	1.40269e+06	1.45139e+06		372	763420	808332	898842	890931	1.0431e+06	1.00984e+06	1.09562e+06	1.14322e+06	1.16723e+06	1.16952e+06				372	1.48466e+06	1.34811e+06	1.37918e+06	1.45119e+06	1.49421e+06	1.58504e+06	1.76993e+06	1.79481e+06	1.89683e+06	1.9726e+06			372	730466	758482	721157	706935	681751	680623	737625	742096
374	856930	892989	888792	954204	1.03163e+06	1.1498e+06	1.2592e+06	1.31543e+06	1.42369e+06	1.35078e+06	1.29008e+06	1.32598e+06		374	726911	779994	852935	823982	954222	1.01295e+06	993005	1.04912e+06	1.11063e+06	1.11321e+06				374	1.39347e+06	1.33104e+06	1.24386e+06	1.30846e+06	1.44061e+06	1.47336e+06	1.61699e+06	1.63426e+06	1.76607e+06	1.93381e+06			374	725199	669812	667092	636991	607934	657773	667351	667014
376	829066	846268	889308	924876	990319	1.0531e+06	1.14303e+06	1.1972e+06	1.32169e+06	1.25042e+06	1.19374e+06	1234725		376	705756	689043	827963	779638	926686	900357	937700	970329	1.01691e+06	987558				376	1.35355e+06	1.2165e+06	1.22714e+06	1.2786e+06	1.33348e+06	1.40167e+06	1.5189e+06	1.52134e+06	1.66591e+06	1.67201e+06			376	709052	638640	659939	630802	576638	590613	603813	605951
378	751979	815376	809532	848785	948412	1.01252e+06	1.07119e+06	1.12115e+06	1.17815e+06	1.12332e+06	1.15602e+06	1.09947e+06		378	648650	666830	757650	759784	832370	868596	868972	913315	893306	921151				378	1.29803e+06	1.15578e+06	1.1759e+06	1.21795e+06	1.25798e+06	1.32884e+06	1.38912e+06	1.48625e+06	1.46548e+06	1.52369e+06			378	660635	638789	597244	576531	507118	546159	583275	557271
380	700819	776231	792865	822435	862594	928881	995819	1.0445e+06	1.09902e+06	1.06533e+06	1.02841e+06	1.05333e+06		380	635792	631570	739476	723300	800997	780738	795096	842621	877004	888233				380	1.20139e+06	1.17714e+06	1.09994e+06	1.13678e+06	1.17544e+06	1.17319e+06	1.33873e+06	1.30342e+06	1.36078e+06	1.49519e+06			380	596635	608781	553254	520488	474843	531748	528303	507446
382	680346	696810	702058	756498	828711	887014	917153	944268	1.01566e+06	1.0123e+06	969603	985442		382	570731	581819	683603	633706	751173	746735	725772	780744	788663	796396				382	1.10912e+06	1.03517e+06	1.04125e+06	1.05974e+06	1.14751e+06	1.1235e+06	1.23451e+06	1.24224e+06	1.31123e+06	1.35416e+06			382	579417	561470	504190	501113	442853	461517	461429	434972
384	621465	643102	635000	700126	745883	798635	860045	878462	956031	901702	884106	932169		384	539964	563382	611857	611736	665422	666023	710830	739673	734305	741205				384	1.03153e+06	996661	981882	966634	1.01651e+06	1.08176e+06	1.14505e+06	1.14827e+06	1.20235e+06	1.26145e+06			384	543396	497853	472609	445101	411331	399890	421108	420706
386	580539	619003	624398	658672	667851	740598	775654	807924	861818	812346	772231	797303		386	522658	510964	576548	557373	640476	635718	627955	672542	653814	683802				386	969357	915531	948414	921411	988281	1.0097e+06	1.07667e+06	1070227	1.03907e+06	1.12697e+06			386	518660	466520	441691	440004	407936	394142	390584	390075
388	541903	587628	598352	591410	605667	692728	712141	742549	780981	767320	735521	731863		388	500844	496593	551855	538676	577961	551802	573537	637238	631805	664846				388	941976	864432	854340	890564	901737	926791	957018	970480	940712	1034725			388	477372	439345	417153	389491	323057	334381	373476	319643
390	511428	539732	534994	570597	595917	613736	622958	650720	709027	693066	668415	691254		390	451088	431955	520669	472911	535420	527792	526585	568304	556798	595173				390	860692	809075	792361	795554	805393	818773	935633	920492	980329	966017			390	453012	402010	389106	377461	325850	316511	306076	310888
392	487081	491019	516133	544783	516053	559797	585416	601282	626327	601270	581945	620161		392	423354	417087	476341	440524	478025	496996	467350	517037	504328	493704				392	815984	745188	795023	693416	758521	758223	831909	816690	866669	809090			392	425938	371923	378410	309974	284300	286378	281398	281194
394	433372	450827	462878	489150	466440	517615	522366	534695	627568	544451	568846	572508		394	404259	368033	446220	422161	455472	434771	468944	467634	477755	479523				394	755477	727376	672544	629559	727558	719940	764276	733485	778280	786280			394	393839	376480	335781	298500	259674	266692	243233	240571
396	403943	420103	409555	465332	450269	463380	493671	493179	525043	507204	508641	544954		396	369258	354613	399155	384391	408715	417205	406419	427902	451826	424777				396	680303	655556	643938	650074	651147	653302	651088	702548	692652	699293			396	362372	312865	302218	268001	263520	256873	237016	219922
398	393851	385604	393066	399707	404638	413903	448582	469027	484851	503632	476408	475073		398	342322	337003	366900	361518	389391	387938	374199	391141	397217	389786				398	658541	593628	621443	602518	577714	602991	622337	637537	635208	616837			398	362690	281302	284538	251886	212621	192809	207986	179514
400	338385	358267	361266	373290	378581	387163	418247	429797	438703	410489	415399	424751		400	330852	312448	333656	340255	356548	361886	331007	348111	369724	360732				400	578607	544591	551385	559419	539075	552597	560238	541448	568155	596475			400	300058	313112	264218	215391	209316	206294	189629	177102
402	328275	320207	347199	336134	344829	364046	356350	367091	380273	380344	338967	377466		402	303421	306317	307881	284719	330325	314566	322590	323285	317806	330095				402	547056	494939	508782	472942	500872	513728	517621	514539	569616	547591			402	276698	258169	247571	233789	180592	173166	165441	162311
404	307319	317271	301998	290287	318169	309071	327943	325890	347168	325840	329906	322338		404	260900	252088	265186	255899	308471	268953	272476	300967	315393	309519				404	513539	492185	529083	461082	478804	455431	460248	491028	469460	562297			404	251124	252964	231286	186090	176899	166219	170575	150327
406	283324	278375	273840	273379	279403	320039	313150	303009	328362	317815	316279	289027		406	247470	218921	240389	268518	269268	249391	265848	281523	263272	272571				406	457209	429286	457902	415691	388250	418907	433148	433377	365744	406354			406	242489	213362	212559	174183	152291	141654	129353	119982
408	234669	244425	252382	260406	266028	271775	272001	278709	297248	265507	259738	269292		408	219305	216767	238039	219886	252216	231405	230446	248297	239642	234781				408	426621	400427	361494	361657	423864	378263	328071	412223	391841	406387			408	216636	219797	165658	169802	137988	125401	137687	123793
410	212424	232580	242571	251570	239923	250452	234109	254406	275492	255067	251788	213916		410	196273	186544	201095	197836	236039	203525	204777	225131	200787	230049				410	388094	372348	406238	127772	390261	404003	347466	352713	345681	316602			410	193471	201972	163085	140456	129634	105433	118193	101431
412	205919	213781	223095	227786	232393	246872	214117	216565	246527	208710	211424	235680		412	194836	189317	142572	195396	186680	187397	205034	187772	203814	203624				412	367656	357952	315281	305847	323217	310917	329097	296203	319172	367116			412	183642	180048	165205	130908	111313	97519.9	91120.9	95382
414	207624	189857	208570	194762	196061	209539	185591	220784	245948	218147	206669	204056		414	162808	168544	165587	173526	186126	161061	180959	178401	173329	175225				414	364871	308933	493937	278596	300883	274888	291253	320462	302090	294961			414	175225	175776	130683	118077	108269	103715	97255.9	72168.9
416	182789	177117	188089	180427	182030	190520	193399	191279	190125	184969	170804	155028		416	150392	167958	171082	152274	175631	154534	160303	153290	154542	152937				416	319478	308982	306665	85351	268110	277929	287195	259030	240156	306578			416	167248	163309	123613	104417	86291.8	85278.7	85731.9	83179.1
418	174380	174091	151328	177930	163879	174510	165638	163245	154047	142498	174205	163404		418	146867	136678	164596	151916	152594	131158	120632	152399	147839	149811				418	304685	231332	264850	259378	273287	247318	269107	236687	214126	224482			418	159140	134226	99756.9	105540	75592.3	80715.6	68341.7	81235.9
420	152502	150907	146719	154233	151505	161014	151228	161759	152213	163437	160497	134461		420	123444	131132	99097	124571	142770	132148	122269	143865	144681	140038				420	268267	243963	249096	11808.3	236651	261762	230286	218812	190625	240218			420	128130	137863	95293.6	100424	71970.3	72467.9	60011.8	67945
[truncated: 3 more columns]

## Sheet: Figure 4
LIPID TYPE:	CARDIOLIPIN VARIATION			protein concentration	125 nM				LIPID TYPE:	CARDIOLIPIN VARIATION			protein concentration	125 nM
LIPID COMPOSITION :	DOPC/DOPS/CARDIOLIPIN = 60/30/10			Z-average =	68.6 nm				LIPID COMPOSITION :	DOPC/DOPS/CARDIOLIPIN = 50/30/20				Z-average =	69.7 nm
Lipid Concentration (M)	CARDIOLIPIN10-rep1	CARDIOLIPIN10-rep2	CARDIOLIPIN10-rep3	CARDIOLIPIN10-rep4	CARDIOLIPIN10-AVERAGE	CARDIOLIPIN10-STD			Lipid Concentration (M)	CARDIOLIPIN20-rep1	CARDIOLIPIN20-rep2	CARDIOLIPIN20-rep3	CARDIOLIPIN20-rep4	CARDIOLIPIN20-AVERAGE	CARDIOLIPIN20-STD
0	0.0878226	0.0922999	0.0870751	0.0919839	0.0897954	0.002364			0	0.0926759	0.0905201	0.0907543	0.0896728	0.0909058	0.00109833
2.44e-06	0.0981469	0.0892009	0.0917713	0.0902657	0.0923462	0.00347134			2.44e-06	0.0921009	0.0935566	0.091597	0.0908315	0.0920215	0.000994852
4.88e-06	0.0935241	0.0905422	0.0909744	0.0925621	0.0919007	0.00120173			4.88e-06	0.0887104	0.0918747	0.0920219	0.0882582	0.0902163	0.00174015
9.765e-06	0.0894939	0.0858868	0.0929572	0.0940121	0.0905875	0.0031873			9.765e-06	0.0934083	0.0892694	0.0873096	0.0868374	0.0892062	0.0025918
1.953e-05	0.0900328	0.0901991	0.0918946	0.0921742	0.0910752	0.000966096			1.953e-05	0.0922855	0.0936311	0.0930674	0.0904548	0.0923597	0.0011991
3.906e-05	0.0939967	0.0926468	0.0931978	0.0921794	0.0930052	0.000676483			3.906e-05	0.090886	0.090439	0.0906864	0.0889092	0.0902302	0.000778911
7.8125e-05	0.0939441	0.0937891	0.0891239	0.0936626	0.0926299	0.00202669			7.8125e-05	0.0910603	0.0925341	0.092148	0.090474	0.0915541	0.000825139
0.00015625	0.0953788	0.0905154	0.0902971	0.0899155	0.0915267	0.00223435			0.00015625	0.0917577	0.0868717	0.0926821	0.0875173	0.0897072	0.00254414
0.00031225	0.0901807	0.0892654	0.0857582	0.0898797	0.088771	0.00177041
0.000625	0.0928165	0.0886433	0.0916561	0.0916228	0.0911847	0.001544
LIPID TYPE:	CHOLESTEROL VARIATION		protein concentration	125 nM					LIPID TYPE:	CHOLESTEROL VARIATION		protein concentration	125 nM
	Composition:	DOPC/DOPS/CHOLESTEROL = 55/30/15			Z-average =	67.9 nm				Composition:	DOPC/DOPS/CHOLESTEROL = 40/30/30				Z-average =	70.2 nm
Lipid Concentration (M)	CHOLESTEROL15-rep1	CHOLESTEROL15-rep2	CHOLESTEROL15-rep3	CHOLESTEROL15-rep4	CHOLESTEROL15-AVERAGE	CHOLESTEROL15-STD			Lipid Concentration (M)	CHOLESTEROL30-rep1	CHOLESTEROL30-rep2	CHOLESTEROL30-rep3	CHOLESTEROL30-rep4	CHOLESTEROL30-AVERAGE	CHOLESTEROL30-STD
0	0.0876886	0.0860803	0.0889929	0.0940816	0.0892108	0.00299538			0	0.0905392	0.0898059	0.0913033	0.0894334	0.0902705	0.000716865
2.44e-06	0.0923695	0.0947928	0.0948991	0.0896397	0.0929253	0.00214987			2.44e-06	0.0936445	0.0904411	0.0898304	0.0908075	0.0911809	0.00146458
4.88e-06	0.0905346	0.0905909	0.0921084	0.0967743	0.092502	0.00254609			4.88e-06	0.0911871	0.085675	0.0953545	0.0924328	0.0911623	0.00351066
9.765e-06	0.094791	0.0917348	0.0945866	0.090032	0.0927861	0.00199699			9.765e-06	0.0957236	0.089648	0.0943195	0.0943868	0.0935195	0.00230428
1.953e-05	0.0925611	0.0939924	0.0972327	0.0922155	0.0940004	0.00198149			1.953e-05	0.0925232	0.0875611	0.0913762	0.0920762	0.0908842	0.00196165
3.906e-05	0.0923315	0.0937853	0.0911485	0.0890956	0.0915902	0.00171654			3.906e-05	0.0921433	0.0940218	0.0923217	0.0918708	0.0925894	0.00084244
7.8125e-05	0.0923849	0.0944371	0.0956964	0.0902924	0.0932027	0.00205431			7.8125e-05	0.093737	0.0913829	0.0929108	0.0945314	0.0931405	0.00116538
0.00015625	0.0929087	0.0899466	0.0923722	0.0890371	0.0910662	0.00161797			0.00015625	0.0915274	0.0932193	0.0922085	0.0925264	0.0923704	0.000608666
0.00031225	0.0902807	0.093587	0.0920534	0.0932324	0.0922884	0.00129072			0.00031225	0.0884335	0.089085	0.0891588	0.092921	0.0898995	0.0017671
0.000625	0.0915355	0.0931844	0.0922519	0.0872756	0.0910619	0.00226282			0.000625	0.0893519	0.0901479	0.0935668	0.0926282	0.0914237	0.00172944
0.00125	0.0925433	0.0931662	0.089906	0.091427	0.0917606	0.00123887			0.00125	0.0914406	0.088584	0.0934594	0.0930157	0.0916249	0.00190925
LIPID TYPE:	DOPE VARIATION		protein concentration	100 nM					LIPID TYPE:	DOPE VARIATION		protein concentration	100 nM					LIPID TYPE:	DOPE VARIATION		protein concentration	100 nM
	Composition:	DOPC/DOPS = 70/30		Z-average =	66.3 nm					Composition:	DOPC/DOPS/DOPE = 55/30/15			Z-average =	66.8 nm				Composition:	DOPC/DOPS/DOPE = 40/30/30			Z-average =	66.4 nm
Lipid Concentration (M)	DOPS30_rep1	DOPS30_rep2	DOPS30_rep3	DOPS30_AVERAGE	DOPS30_STD				Lipid Concentration (M)	DOPE15_rep1	DOPE15_rep2	DOPE15_rep3	DOPE15_AVERAGE	DOPE15_STD				Lipid Concentration (M)	DOPE30_rep1	DOPE30_rep2	DOPE30_rep3	DOPE30_AVERAGE	DOPE30_STD
0	0.0859826	0.0870177	0.0934705	0.0888236	0.00331293				0	0.0887784	0.0940414	0.0914892	0.0914363	0.00214891				0	0.0901553	0.0887052	0.091776	0.0902122	0.00125428
4.88e-06	0.0921047	0.0869808	0.0948532	0.0913129	0.00326232				4.88e-06	0.090506	0.0913535	0.0959349	0.0925981	0.00238468				4.88e-06	0.0910776	0.0868206	0.088867	0.0889217	0.00173835
9.765e-06	0.0899605	0.0918123	0.0928469	0.0915399	0.00119401				9.765e-06	0.0924657	0.0953501	0.0926864	0.0935007	0.00131083				9.765e-06	0.0929522	0.0930135	0.0919892	0.0926516	0.000469085
1.953e-05	0.092921	0.0933015	0.0925121	0.0929115	0.000322337				1.953e-05	0.0934235	0.0913224	0.0929698	0.0925719	0.000902745				1.953e-05	0.0894646	0.0927074	0.0929179	0.0916967	0.00158063
3.906e-05	0.0950464	0.0949329	0.091301	0.0937601	0.00173944				3.906e-05	0.0952069	0.0933143	0.0905942	0.0930385	0.00189318				3.906e-05	0.0930481	0.0927546	0.0948317	0.0935448	0.000917856
7.8125e-05	0.0935167	0.092533	0.0924854	0.092845	0.000475327				7.8125e-05	0.09229	0.0909936	0.0928299	0.0920378	0.000770595				7.8125e-05	0.0898693	0.0956194	0.0903817	0.0919568	0.00259829
0.00015625	0.0887616	0.0910363	0.0925583	0.0907854	0.00156013				0.00015625	0.0939978	0.0910584	0.0936312	0.0928958	0.00130782				0.00015625	0.0939129	0.0912874	0.0915998	0.0922667	0.00117102
0.00031225	0.095794	0.0919947	0.0911782	0.0929889	0.00201127				0.00031225	0.0910771	0.0917337	0.0954858	0.0927655	0.0019421				0.00031225	0.0899197	0.093018	0.0932937	0.0920771	0.00152968
0.000625	0.0872387	0.0882157	0.0892024	0.0882189	0.000801672				0.000625	0.0878853	0.0929763	0.093236	0.0913659	0.00246339				0.000625	0.0963963	0.090643	0.0877108	0.0915834	0.00360763
0.00125	0.0901878	0.0907248	0.0895907	0.0901678	0.000463198				0.00125	0.088492	0.0874385	0.0928619	0.0895974	0.00234802				0.00125	0.0892179	0.0868576	0.0890994	0.0883916	0.00108578
LIPID TYPE:	SIZE VARIATION								LIPID TYPE:	SIZE VARIATION
LIPID COMPOSITION	DOPC/DOPS = 70/30								LIPID COMPOSITION	DOPC/DOPS = 70/30
Lipid Concentration (M)	67nm-rep1	67nm-rep2	67nm-rep3	67nm-rep4	67nm-AVERAGE	67nm-STD			Lipid Concentration (M)	87nm-rep1	87nm-rep2	87nm-rep3	87nm-rep4	87nm-AVERAGE	87nm-STD
0	0.0872383	0.088799	0.0875424	0.0948561	0.0896089	0.00308541			0	0.0882203	0.0940102	0.0877697	0.0888477	0.089712	0.00251097
2.44e-06	0.0862311	0.0925704	0.0929917	0.0908434	0.0906591	0.00268026			2.44e-06	0.0929208	0.0917946	0.0880881	0.0920661	0.0912174	0.00185386
4.88e-06	0.0918192	0.0949693	0.0936845	0.0906591	0.092783	0.00166074			4.88e-06	0.0930087	0.0913627	0.0914317	0.0903187	0.0915305	0.000960647
9.765e-06	0.093696	0.0960627	0.0947515	0.0903519	0.0937155	0.00211526			9.765e-06	0.0934971	0.0924451	0.0908714	0.0907909	0.0919011	0.00113313
1.953e-05	0.0909567	0.0971715	0.0922291	0.0928021	0.0932898	0.00233846			1.953e-05	0.0961499	0.0960352	0.0922354	0.0952612	0.0949204	0.00158747
3.906e-05	0.0928248	0.0912065	0.0925185	0.0927246	0.0923186	0.000651474			3.906e-05	0.0941483	0.0928874	0.0933497	0.0932562	0.0934104	0.00045975
7.8125e-05	0.0914165	0.0900998	0.0924975	0.0971786	0.0927981	0.00266781			7.8125e-05	0.0922141	0.0940758	0.093319	0.0918005	0.0928523	0.000898356
0.00015625	0.0924333	0.0949371	0.0945656	0.0875963	0.0923831	0.00292414			0.00015625	0.0918194	0.0950218	0.0922799	0.0968444	0.0939914	0.00205233
0.00031225	0.0926043	0.0966619	0.0919618	0.0971717	0.0945999	0.00233495			0.00031225	0.0941665	0.0926442	0.0865155	0.0878721	0.0902996	0.00318833
0.000625	0.0885027	0.0932656	0.0926663	0.0892352	0.0909175	0.00207568			0.000625	0.0912529	0.0902823	0.0926334	0.0875137	0.0904206	0.00187473
0.00125	0.0939314	0.0940887	0.0901056	0.0926316	0.0926893	0.00159532			0.00125	0.0913386	0.0919895	0.0914478	0.0861256	0.0902254	0.0023798
0.0025	0.0887909	0.0892981	0.0908161	0.0890422	0.0894868	0.000788146			0.0025	0.0903515	0.0884999	0.0918169	0.0907055	0.0903434	0.0011938

## Sheet: Figure 5
5A
Lipid Compositions	DOPC/DOPS/DGS-NTA(Ni) = (90-X)/X/10 were X is denoted as a percentage in each column
Lipid Concentration (uM)	PS 0% - 65 nm_rep1	PS 0% - 65 nm_rep2	PS 0% - 65 nm_rep3	PS 0% - 65 nm_rep4	PS 0% - 65 nm_AVG	PS 0% - 65 nm_STD	PS 50 - 68nm_rep1	PS 50 - 68nm_rep2	PS 50 - 68nm_rep3	PS 50 - 68nm_rep4	PS 50 - 68nm_AVG	PS 50 - 68nm_STD	PS 0% - 87nm_rep1	PS 0% - 87nm_rep2	PS 0% - 87nm_rep3	PS 0% - 87nm_rep4	PS 0% - 87nm_AVG	PS 0% - 87nm_STD	PS 50% - 86nm_rep1	PS 50% - 86nm_rep2	PS 50% - 86nm_rep3	PS 50% - 86nm_rep4	PS 50% - 86nm_AVG	PS 50% - 86nm_STD	PS 0% - 98nm_rep1	PS 0% - 98nm_rep2	PS 0% - 98nm_rep3	PS 0% - 98nm_rep4	PS 0% - 98nm_AVG	PS 0% - 98nm_STD	PS 50% - 94nm_rep1	PS 50% - 94nm_rep2	PS 50% - 94nm_rep3	PS 50% - 94nm_rep4	PS 50% - 94nm_AVG	PS 50% - 94nm_STD
0	0.0731071	0.0722869	0.0757079	0.0749371	0.0740098	0.00137174	0.0730148	0.0752921	0.0767043	0.0726801	0.0744228	0.00165684	0.0750403	0.0755159	0.0796832	0.0744666	0.0761765	0.00205839	0.0770251	0.0684077	0.0773724	0.076684	0.0748723	0.00374028	0.0717297	0.0746994	0.0732788	0.0827145	0.0756056	0.00423659	0.0763852	0.0757757	0.074584	0.0749137	0.0754146	0.00070948
0.48818	0.0772071	0.0761863	0.079814	0.0762229	0.0773576	0.00147617	0.0760796	0.0727194	0.0801214	0.0774008	0.0765803	0.00266319	0.0771604	0.0782933	0.0813158	0.078202	0.0787429	0.00155073	0.0777821	0.0790167	0.0758133	0.0767034	0.0773289	0.00119815	0.0785532	0.0788297	0.0790306	0.076553	0.0782416	0.000989566	0.0833212	0.0767319	0.0777605	0.0778332	0.0789117	0.00258283
0.97656	0.0799679	0.0819362	0.0749241	0.0786449	0.0788683	0.00256065	0.0788536	0.0790911	0.0760531	0.0774907	0.0778721	0.00121486	0.0768947	0.0793567	0.0797887	0.0780264	0.0785166	0.00113962	0.0778477	0.0799245	0.0767814	0.0765291	0.0777707	0.00133839	0.0773747	0.0756519	0.0814925	0.0824321	0.0792378	0.00281145	0.0816655	0.0779106	0.080077	0.0779661	0.0794048	0.00157043
1.9315	0.0790776	0.0826068	0.0759805	0.0780542	0.0789298	0.00239827	0.0769607	0.0721165	0.0740098	0.0773055	0.0750981	0.00214571	0.0793406	0.0789249	0.0789924	0.0784468	0.0789262	0.000318584	0.0770638	0.077316	0.074129	0.0752614	0.0759426	0.00131305	0.0810536	0.0807765	0.0785053	0.0799444	0.08007	0.000991279	0.0754136	0.0780723	0.0770628	0.0779145	0.0771158	0.0010551
3.90625	0.0734002	0.0803477	0.0760376	0.0777906	0.076894	0.00253337	0.0726854	0.073547	0.0675521	0.0707141	0.0711246	0.00230409	0.0754149	0.081154	0.0821329	0.0786042	0.0793265	0.00259991	0.0747977	0.0725131	0.0736496	0.071365	0.0730813	0.00127843	0.0810131	0.0744326	0.0777406	0.0794212	0.0781519	0.00243926	0.0742512	0.0757453	0.0748051	0.0703456	0.0737868	0.00205732
7.8125	0.0752244	0.0756665	0.0757543	0.0780542	0.0761749	0.00110345	0.0676785	0.0627538	0.0644463	0.063367	0.0645614	0.00189891	0.0768988	0.0797185	0.0783831	0.0783506	0.0783377	0.000997421	0.0641844	0.0642652	0.0656893	0.0635699	0.0644272	0.000776713	0.0818511	0.079226	0.0780753	0.0766191	0.0789429	0.00191642	0.0663458	0.0641299	0.0659091	0.0670799	0.0658662	0.00108621
15.625	0.0758267	0.0762773	0.0783527	0.0783866	0.0772108	0.00116979	0.0537439	0.0546412	0.0551874	0.0537219	0.0543236	0.000621513	0.0763089	0.0786757	0.078859	0.0779473	0.0779477	0.00100573	0.0547826	0.051668	0.0571278	0.057157	0.0551839	0.00224693	0.0810971	0.0788178	0.0764224	0.0796577	0.0789988	0.00169612	0.0549168	0.0555686	0.0568743	0.0584494	0.0564523	0.0013514
31.24	0.0781064	0.0787131	0.0754353	0.0789719	0.0778067	0.0014047	0.0457973	0.0419114	0.0427367	0.0444456	0.0437228	0.00150662	0.0770687	0.0772231	0.080284	0.0773136	0.0779724	0.00133752	0.0479665	0.0444415	0.0458135	0.0437622	0.0454959	0.00160642	0.080017	0.0798134	0.079165	0.0814772	0.0801182	0.00084537	0.0491599	0.0479189	0.0440658	0.0516135	0.0481895	0.0027269
62.5	0.0798091	0.0777885	0.0786267	0.0772307	0.0783637	0.000971182	0.0406803	0.0428826	0.0447673	0.0445308	0.0432152	0.00163374	0.0776549	0.0792305	0.0761948	0.0788675	0.0779869	0.00118782	0.0449466	0.0432491	0.0430634	0.0400252	0.0428211	0.00177316	0.0805451	0.0792049	0.0808204	0.0770562	0.0794067	0.00148826	0.0414546	0.0410657	0.0430931	0.0425802	0.0420484	0.000820436
126	0.0814169	0.0817311	0.0808457	0.0773957	0.0803474	0.00173344	0.0429806	0.0405802	0.0463219	0.0437343	0.0434042	0.00204798	0.0765903	0.077247	0.0806369	0.0802868	0.0786902	0.00179102	0.0402102	0.0411069	0.044351	0.042575	0.0420608	0.00156878	0.0786812	0.0795263	0.0799593	0.0754889	0.0784139	0.00175018	0.0424272	0.0431175	0.0395824	0.040099	0.0413065	0.00149718
250	0.0748291	0.0810842	0.0760533	0.0791757	0.0777856	0.00247764	0.042073	0.0392014	0.0429177	0.0410636	0.041314	0.00138507	0.0792128	0.0777629	0.077588	0.081275	0.0789597	0.00147803	0.0438881	0.0404979	0.0363305	0.0382038	0.0397301	0.00281802	0.0772797	0.078709	0.0800938	0.080321	0.0791009	0.00121909	0.0387119	0.0440379	0.0417027	0.0413387	0.0414478	0.00188884
500	0.0762781	0.0767792	0.0788634	0.0766231	0.077136	0.00101369	0.0399129	0.0419276	0.0416017	0.0403688	0.0409528	0.000835721	0.0768998	0.0768171	0.0740848	0.0796909	0.0768731	0.00198233	0.0362637	0.0394222	0.0386594	0.0387245	0.0382674	0.00119489	0.075414	0.0774321	0.0795934	0.079667	0.0780266	0.00175535	0.0383995	0.0410354	0.042552	0.0377109	0.0399245	0.00195982
5B
Lipid Compositions	DOPC/DOPS/DGS-NTA(Ni) = (90-X)/X/10 were X is denoted as a percentage in each column
	PS0 - Z-average	93.8 nm					PS10 - Z-average	89.8 nm					PS20 - Z-average	98.4 nm					PS30 - Z-average	97.1 nm					PS40 - Z-average	95.8 nm					PS50 - Z-average	96.3 nm
Lipid Concentration (uM)	PS0_rep1	PS0_rep2	PS0_rep3	PS0_rep4	PS0_AVERAGE	PS0_STD	PS10_rep1	PS10_rep2	PS10_rep3	PS10_rep4	PS10_AVERAGE	PS10_STD	PS20_rep1	PS20_rep2	PS20_rep3	PS20_rep4	PS20_AVERAGE	PS20_STD	PS30_rep1	PS30_rep2	PS30_rep3	PS30_rep4	PS30_AVERAGE	PS30_STD	PS40_rep1	PS40_rep2	PS40_rep3	PS40_rep4	PS40_AVERAGE	PS40_STD	PS50_rep1	PS50_rep2	PS50_rep3	PS50_rep4	PS50_AVERAGE	PS50_STD
0	0.0816368	0.0804573	0.0821811	0.0784769	0.080688	0.00142054	0.0800578	0.0806916	0.0757402	0.0810457	0.0793839	0.00213321	0.0771652	0.0761285	0.0785904	0.0728058	0.0761725	0.0021312	0.0733949	0.071203	0.075679	0.0744075	0.0736711	0.00163872	0.0779349	0.0820649	0.0763791	0.0772872	0.0784165	0.00217767	0.0787999	0.0740357	0.0730244	0.0761448	0.0755012	0.00221233
0.48818	0.08272	0.082182	0.0830715	0.081218	0.0822979	0.00069935	0.0793096	0.0814275	0.0798973	0.0818602	0.0806236	0.00105232	0.0819148	0.0801924	0.0794861	0.0765221	0.0795288	0.00194777	0.0780587	0.0777248	0.0769966	0.0759247	0.0771762	0.000818276	0.080493	0.0803103	0.0813696	0.0794244	0.0803993	0.000690759	0.0782401	0.0767777	0.0791258	0.0784311	0.0781437	0.000854732
0.97656	0.0875912	0.0797289	0.0772072	0.0806542	0.0812954	0.00384757	0.0793373	0.0807981	0.0809545	0.0810299	0.0805299	0.000693629	0.0779581	0.0791788	0.0759796	0.0755835	0.077175	0.00146544	0.0762087	0.0784856	0.0765014	0.0753514	0.0766368	0.00114803	0.077938	0.077248	0.0743193	0.0768606	0.0765915	0.0013674	0.07918	0.0805405	0.0783447	0.0774189	0.078871	0.00114762
1.9315	0.0841291	0.0795599	0.0813696	0.0746598	0.0799296	0.00345025	0.082826	0.0835299	0.0765718	0.0792883	0.080554	0.00280526	0.0793928	0.0779623	0.078172	0.0775265	0.0782634	0.000692381	0.077654	0.077782	0.0747155	0.0734208	0.0758931	0.00188201	0.0745522	0.0722905	0.0788456	0.0749788	0.0751668	0.0023569	0.0772886	0.0801366	0.0760253	0.0758411	0.0773229	0.00171736
3.90625	0.0764244	0.0786471	0.0810966	0.0772104	0.0783446	0.00177754	0.078003	0.0777769	0.0807825	0.0775336	0.078524	0.00131445	0.077149	0.0763217	0.0806747	0.0751777	0.0773308	0.00205361	0.0696488	0.0731298	0.0769128	0.0755548	0.0738115	0.00275908	0.0763367	0.0787636	0.0743393	0.0766004	0.07651	0.00156755	0.0747612	0.0711268	0.0753763	0.0713811	0.0731613	0.00192188
7.8125	0.075939	0.076317	0.0773526	0.0753798	0.0762471	0.000720114	0.0758769	0.0758957	0.0772104	0.0784401	0.0768558	0.00106253	0.074102	0.0745831	0.0772931	0.0729514	0.0747324	0.00159287	0.0723895	0.0708448	0.0711888	0.0723882	0.0717028	0.000696711	0.0693689	0.0700652	0.0713287	0.0681368	0.0697249	0.00115506	0.0646894	0.0640036	0.0664068	0.0639315	0.0647578	0.000996924
15.625	0.076331	0.0757667	0.076158	0.0795923	0.076962	0.00153228	0.0754819	0.0734072	0.0748203	0.0723762	0.0740214	0.00120987	0.0711595	0.0720408	0.0740178	0.0718964	0.0722786	0.00105827	0.0639321	0.0646036	0.0628538	0.0639895	0.0638447	0.000629766	0.061776	0.0605589	0.062022	0.0622161	0.0616433	0.000645178	0.0545703	0.0565695	0.0602562	0.0633319	0.058682	0.0033715
31.24	0.077197	0.0747483	0.0788731	0.0766571	0.0768689	0.00147195	0.0706491	0.0747066	0.0715765	0.073478	0.0726026	0.00158604	0.0633302	0.0676355	0.06379	0.0628926	0.0644121	0.00188789	0.0563143	0.0551861	0.0563421	0.0593685	0.0568028	0.00155302	0.051358	0.0544906	0.0497484	0.0542331	0.0524575	0.00198964	0.0481876	0.049789	0.0524656	0.0461694	0.0491529	0.00230279
62.5	0.0754441	0.0800181	0.0758489	0.0764691	0.0769451	0.00181139	0.0682354	0.0731071	0.0701297	0.0686277	0.070025	0.00191477	0.0587857	0.0585957	0.0565622	0.0576779	0.0579054	0.000881398	0.0520998	0.0515798	0.0469942	0.0485546	0.0498071	0.00211425	0.0465809	0.0484404	0.0482007	0.0469916	0.0475534	0.000785362	0.0450379	0.0415308	0.0409563	0.0404573	0.0419956	0.0017971
126	0.0760487	0.076561	0.0791404	0.0791166	0.0777167	0.00142339	0.0645067	0.0689256	0.0700234	0.0683924	0.067962	0.00207982	0.0581052	0.0558057	0.0544653	0.051882	0.0550645	0.00225181	0.0486582	0.0441908	0.0465991	0.0442116	0.0459149	0.00186197	0.0437881	0.0451363	0.0458254	0.0444681	0.0448045	0.000758054	0.044487	0.0436612	0.0444571	0.0436246	0.0440575	0.0004149
250	0.074688	0.0787894	0.0777889	0.0753321	0.0766496	0.00169268	0.0673613	0.0656765	0.0620456	0.0669082	0.0654979	0.00208636	0.0532358	0.0500918	0.0531734	0.0486027	0.0512759	0.00199936	0.0428574	0.0429429	0.0441569	0.0460725	0.0440074	0.00129831	0.0407059	0.0427734	0.0435838	0.0422327	0.042324	0.00105065	0.0443128	0.0418148	0.0420347	0.0375671	0.0414324	0.00243652
500	0.0792451	0.0787479	0.0805168	0.080539	0.0797622	0.00078565	0.0670206	0.0675129	0.0624634	0.062546	0.0648857	0.00238755	0.0498964	0.0521729	0.0510703	0.0508698	0.0510024	0.000808621	0.042054	0.0450207	0.0445293	0.0410293	0.0431583	0.00166585	0.0402381	0.0419557	0.0461099	0.0435746	0.0429696	0.00216312	0.0428142	0.0422097	0.0409177	0.0430649	0.0422516	0.000830526
5c
Lipid Compositions	DOPC/DOPS/DGS-NTA(Ni) = 50/40/10
	PS40-0NACL - Z-average	95.8 nm					PS40-50NACL - Z-average	92.0 nm					PS40-100NACL - Z-average	98.2 nm
Lipid Concentration (uM)	0mM NaCl_rep1	0mM NaCl_rep2	0mM NaCl_rep3	0mM NaCl_rep4	0mM NaCl_AVERAGE	0mM NaCl_STD	50mM NaCl_rep1	50mM NaCl_rep2	50mM NaCl_rep3	50mM NaCl_rep4	50mM NaCl_AVERAGE	50mM NaCl_STD	100mM NaCl_rep1	100mM NaCl_rep2	100mM NaCl_rep3	100mM NaCl_rep4	100mM NaCl_AVERAGE	100mM NaCl_STD
0	0.0779349	0.0820649	0.0763791	0.0772872	0.0784165	0.00217767	0.0776102	0.0790233	0.0794656	0.0789653	0.0787661	0.000694829	0.0698139	0.0784212	0.0746644	0.0742241	0.0742809	0.00305152
0.48818	0.080493	0.0803103	0.0813696	0.0794244	0.0803993	0.000690759	0.0809873	0.0786111	0.0780578	0.0810162	0.0796681	0.00134798	0.0744429	0.0727358	0.0737373	0.0727869	0.0734257	0.000709896
0.97656	0.077938	0.077248	0.0743193	0.0768606	0.0765915	0.0013674	0.0785306	0.0787312	0.0790445	0.0763651	0.0781679	0.00105682	0.0729687	0.074429	0.0721929	0.0702581	0.0724622	0.00150461
1.9315	0.0745522	0.0722905	0.0788456	0.0749788	0.0751668	0.0023569	0.0769386	0.0715259	0.0796675	0.0770389	0.0762927	0.00296165	0.0731184	0.0727023	0.0757326	0.0720328	0.0733965	0.00140325
3.90625	0.0763367	0.0787636	0.0743393	0.0766004	0.07651	0.00156755	0.0772551	0.0739066	0.0745796	0.0720952	0.0744591	0.00185237	0.0719973	0.0700694	0.0713583	0.0717443	0.0712923	0.000741796
7.8125	0.0693689	0.0700652	0.0713287	0.0681368	0.0697249	0.00115506	0.0730664	0.0696573	0.0694129	0.0725264	0.0711657	0.00164404	0.0738263	0.0703298	0.0720374	0.0663853	0.0706447	0.00275243
15.625	0.061776	0.0605589	0.062022	0.0622161	0.0616433	0.000645178	0.0679144	0.068422	0.0664545	0.0628464	0.0664093	0.00218016	0.0688489	0.0695774	0.0684741	0.0683616	0.0688155	0.000475451
31.24	0.051358	0.0544906	0.0497484	0.0542331	0.0524575	0.00198964	0.0632831	0.0621704	0.0618176	0.0611081	0.0620948	0.000785526	0.0701522	0.072721	0.0690835	0.0683401	0.0700742	0.00165832
62.5	0.0465809	0.0484404	0.0482007	0.0469916	0.0475534	0.000785362	0.0571242	0.0584136	0.0594787	0.0598594	0.058719	0.00106235	0.0697536	0.0682682	0.0716253	0.0679745	0.0694054	0.00144827
126	0.0437881	0.0451363	0.0458254	0.0444681	0.0448045	0.000758054	0.0579658	0.059444	0.0567386	0.0569489	0.0577743	0.00106989	0.0731729	0.0700078	0.0734635	0.0707282	0.0718431	0.00150043
250	0.0407059	0.0427734	0.0435838	0.0422327	0.042324	0.00105065	0.0535169	0.0565819	0.0539686	0.0574666	0.0553835	0.00167793	0.0675678	0.0668353	0.0679388	0.0708187	0.0682901	0.0015129
500	0.0402381	0.0419557	0.0461099	0.0435746	0.0429696	0.00216312	0.0559189	0.0575509	0.0559186	0.0580536	0.0568605	0.000958366	0.0667919	0.0673697	0.0665045	0.066672	0.0668345	0.000325425

## Sheet: Figure 6
6A :	2r data and fit of free protein													6B :	1R-Hindered data and fit of protein bound to DOPC/DGS-NTA(Ni) = 90/10 vesicles							Z-average=	93.9 nm					6C:	1R-Hindered data and fit of protein bound to DOPC/DOPS/DGS-NTA(Ni) = 50/40/10 vesicles								Z-average=	91.3 nm
		INTENSITY - VV				INTENSITY -VH				ANISOTROPY						INTENSITY - VV				INTENSITY -VH				ANISOTROPY						INTENSITY - VV				INTENSITY -VH				ANISOTROPY
TIME	DATA	FIT	RESIDUALS		DATA	FIT	RESIDUALS		DATA	FIT	RESIDUALS			TIME	DATA	FIT	RESIDUALS		DATA	FIT	RESIDUALS		DATA	FIT	RESIDUALS			TIME	DATA	FIT	RESIDUALS		DATA	FIT	RESIDUALS		DATA	FIT	RESIDUALS
0	7	0.263712	-2.54608		6.77198	0.136293	-2.54993		0.011099	0.237588	-0.226489			0	14	0.2805	-3.66669		10.3572	0.140406	-3.17462		0.104938	0.249584	-0.144646			0	8	0.283783	-2.7281		10.7555	0.140021	-3.23686		-0.093372	0.254976	-0.348348
0.106773	14	0.51397	-3.60429		8.36539	0.272653	-2.79803		0.183354	0.227814	-0.04446			0.106773	10	0.546475	-2.98947		10.3572	0.280959	-3.13095		-0.011628	0.239551	-0.251179			0.106773	16	0.550856	-3.86229		11.5522	0.281242	-3.31611		0.113741	0.242167	-0.128426
0.213547	12	0.804754	-3.23179		13.544	0.435884	-3.56177		-0.0395	0.220021	-0.259521			0.213547	18	0.855258	-4.04105		12.7473	0.449303	-3.44449		0.120768	0.231463	-0.110695			0.213547	12	0.859648	-3.21594		15.1374	0.451012	-3.77476		-0.074214	0.231959	-0.306173
0.32032	16	1.39816	-3.65046		6.77198	0.761916	-2.30952		0.312349	0.217744	0.094605			0.32032	15	1.48555	-3.48942		7.96704	0.7855	-2.5443		0.227353	0.229031	-0.001678			0.32032	12	1.49206	-3.03338		9.1621	0.789038	-2.76622		0.093585	0.228988	-0.135403
0.427093	8	1.54085	-2.28365		9.9588	0.868799	-2.88045		-0.070164	0.204991	-0.275155			0.427093	11	1.63574	-2.82343		14.739	0.896182	-3.60571		-0.092372	0.215734	-0.308105			0.427093	10	1.63508	-2.64522		9.1621	0.904099	-2.72821		0.029583	0.212292	-0.18271
0.533867	12	1.94253	-2.90334		9.9588	1.10991	-2.80405		0.063952	0.200035	-0.136082			0.533867	9	2.06096	-2.31301		6.37363	1.1453	-2.07095		0.120768	0.210422	-0.089654			0.533867	12	2.0567	-2.87038		11.1539	1.15704	-2.99329		0.024663	0.205836	-0.181172
0.64064	10	2.22078	-2.46001		10.3572	1.2945	-2.81602		-0.011628	0.192582	-0.20421			0.64064	13	2.35432	-2.95258		10.3572	1.33638	-2.803		0.07839	0.202492	-0.124102			0.64064	11	2.34325	-2.61011		9.1621	1.35298	-2.57991		0.062675	0.196124	-0.133449
0.747414	13	2.2242	-2.98867		12.3489	1.34031	-3.13269		0.017271	0.18021	-0.162938			0.747414	15	2.35485	-3.26496		7.96704	1.38464	-2.33204		0.227353	0.18934	0.038013			0.747414	12	2.33311	-2.79059		8.36539	1.40674	-2.40592		0.126506	0.179997	-0.053491
0.854187	15	2.28351	-3.28338		8.76374	1.41063	-2.48386		0.191723	0.170992	0.02073			0.854187	12	2.41457	-2.76707		11.9506	1.45822	-3.03514		0.001377	0.179394	-0.178017			0.854187	22	2.3846	-4.18202		11.1539	1.48483	-2.89514		0.244791	0.168047	0.076744
0.96096	16	2.39545	-3.40114		10.7555	1.50578	-2.82042		0.139812	0.164541	-0.024729			0.96096	8	2.53014	-1.93389		13.9423	1.55739	-3.31685		-0.165595	0.172324	-0.337919			0.96096	8	2.49365	-1.94679		7.96704	1.58789	-2.26003		0.001377	0.159762	-0.158385
1.06773	10	2.45166	-2.387		11.5522	1.57141	-2.93652		-0.046888	0.157342	-0.20423			1.06773	12	2.5863	-2.7175		12.7473	1.62614	-3.11487		-0.01993	0.164451	-0.184381			1.06773	12	2.5431	-2.72997		11.1539	1.66036	-2.84259		0.024663	0.15054	-0.125876
1.17451	16	2.66585	-3.33354		3.58517	1.71661	-0.986852		0.535807	0.155637	0.380171			1.17451	15	2.8105	-3.14732		10.3572	1.77682	-2.66615		0.13	0.162422	-0.032422			1.17451	6	2.76341	-1.32133		6.37363	1.81409	-1.80604		-0.01993	0.148527	-0.168457
1.28128	12	3.24075	-2.52858		7.56869	2.05059	-2.00576		0.163292	0.162104	0.001188			1.28128	13	3.41827	-2.65749		7.96704	2.12196	-2.07082		0.173946	0.169183	0.004763			1.28128	16	3.37132	-3.15717		9.1621	2.162	-2.31263		0.199215	0.157151	0.042064
1.38805	15	3.47248	-2.97639		7.17034	2.21895	-1.84909		0.266854	0.158467	0.108387			1.38805	10	3.66064	-2.00468		9.9588	2.29657	-2.42802		0.001377	0.165266	-0.163889			1.38805	14	3.60639	-2.77781		7.96704	2.34149	-1.99304		0.201542	0.152594	0.048948
1.49483	6	3.74864	-0.919112		6.77198	2.41166	-1.67556		-0.0395	0.155971	-0.195471			1.49483	15	3.95001	-2.8531		13.9423	2.49631	-3.0654		0.024663	0.162559	-0.137895			1.49483	5	3.88899	-0.496857		8.36539	2.54605	-2.01201		-0.154867	0.14953	-0.304397
1.6016	15	3.96156	-2.85011		10.7555	2.57415	-2.49465		0.116253	0.152297	-0.036045			1.6016	20	4.17186	-3.53928		9.56045	2.66494	-2.23011		0.266854	0.158594	0.10826			1.6016	10	4.10294	-1.86481		11.1539	2.71979	-2.52537		-0.035715	0.144947	-0.180661
1.70837	13	4.06187	-2.47899		9.56045	2.679	-2.22557		0.107081	0.146803	-0.039722			1.70837	8	4.27376	-1.31743		6.77198	2.7742	-1.53625		0.057	0.152671	-0.09567			1.70837	11	4.19574	-2.05156		9.1621	2.83421	-2.09055		0.062675	0.138028	-0.075353
1.81515	7	4.10808	-1.09304		7.17034	2.75342	-1.64949		-0.007982	0.140892	-0.148873			1.81515	10	4.31806	-1.79679		12.3489	2.85207	-2.7025		-0.067696	0.146275	-0.213971			1.81515	15	4.23131	-2.78046		8.76374	2.91677	-1.97509		0.191723	0.130606	0.061117
1.92192	9	4.3137	-1.5621		8.36539	2.9066	-1.88735		0.024663	0.138946	-0.114283			1.92192	5	4.53198	-0.209304		10.7555	3.01098	-2.36145		-0.217099	0.144117	-0.361216			1.92192	16	4.43978	-2.89005		9.1621	3.07949	-2.00952		0.199215	0.128344	0.070871
2.02869	13	4.40657	-2.38339		10.3572	3.00254	-2.28528		0.07839	0.134852	-0.056462			2.02869	18	4.62599	-3.15228		10.3572	3.11084	-2.25163		0.197417	0.139675	0.057742			2.02869	7	4.52683	-0.934772		7.56869	3.18338	-1.594		-0.025689	0.123324	-0.149013
2.13547	11	4.49799	-1.96043		9.56045	3.09567	-2.09081		0.047792	0.131189	-0.083397			2.13547	11	4.71856	-1.89393		10.7555	3.20771	-2.30147		0.00752	0.135698	-0.128177			2.13547	12	4.61318	-2.13239		9.9588	3.28388	-2.11516		0.063952	0.11889	-0.054938
2.24224	8	4.6406	-1.18773		13.544	3.21338	-2.80706		-0.158002	0.128957	-0.286959			2.24224	12	4.86572	-2.05949		11.1539	3.32978	-2.34272		0.024663	0.133267	-0.108604			2.24224	16	4.75541	-2.81115		9.56045	3.40917	-1.98942		0.183354	0.116319	0.067035
2.34901	8	5.04259	-1.0456		6.37363	3.46486	-1.15217		0.07839	0.131782	-0.053392			2.34901	17	5.28889	-2.84036		5.97528	3.58954	-0.975989		0.380812	0.136298	0.244514			2.34901	8	5.17707	-0.998057		9.1621	3.67168	-1.81388		-0.044146	0.120235	-0.16438
2.45579	12	5.00505	-2.01927		9.56045	3.49583	-1.96139		0.07839	0.125803	-0.047413			2.45579	14	5.24447	-2.34001		11.5522	3.62209	-2.33317		0.06597	0.129908	-0.063937			2.45579	13	5.12381	-2.18446		10.3572	3.70857	-2.0659		0.07839	0.112849	-0.034459
2.56256	9	5.07832	-1.30723		4.38187	3.57834	-0.38386		0.259975	0.122597	0.137377			2.56256	14	5.3181	-2.32034		10.3572	3.70762	-2.06619		0.104938	0.126477	-0.021539			2.56256	13	5.19179	-2.16561		15.9341	3.79735	-3.04045		-0.065393	0.109056	-0.174449
2.66933	14	5.30904	-2.32276		7.56869	3.74006	-1.39166		0.220724	0.12268	0.098044			2.66933	4	5.55938	0.779689		9.56045	3.87462	-1.83888		-0.240494	0.126591	-0.367086			2.66933	12	5.43006	-1.89658		10.7555	3.96701	-2.06994		0.037137	0.109476	-0.072339
2.77611	14	5.68899	-2.22121		9.9588	3.98118	-1.8942		0.119148	0.125102	-0.005955			2.77611	11	5.95946	-1.51978		7.56869	4.12332	-1.25235		0.13128	0.12925	0.00203			2.77611	7	5.82836	-0.442839		8.36539	4.21848	-1.43378		-0.057537	0.112853	-0.170389
2.88288	10	5.84153	-1.31502		8.36539	4.11077	-1.47102		0.061151	0.123072	-0.061921			2.88288	12	6.11757	-1.69811		9.9588	4.2571	-1.80676		0.063952	0.127153	-0.0632			2.88288	14	5.98018	-2.14339		9.9588	4.35622	-1.77535		0.119148	0.110529	0.008619
2.98965	12	6.14792	-1.68935		9.1621	4.31921	-1.59995		0.093585	0.123676	-0.030091			2.98965	13	6.43934	-1.8196		13.544	4.47205	-2.46505		-0.013569	0.127883	-0.141453			2.98965	15	6.2979	-2.24687		10.7555	4.57473	-1.88464		0.116253	0.111551	0.004702
3.09643	9	6.44202	-0.852659		8.36539	4.52481	-1.32787		0.024663	0.123758	-0.099095			3.09643	8	6.74794	-0.442669		11.5522	4.68406	-2.02073		-0.114203	0.128064	-0.242267			3.09643	8	6.60141	-0.494477		9.1621	4.79078	-1.44416		-0.044146	0.111885	-0.156031
3.2032	8	6.67198	-0.469527		9.9588	4.7001	-1.66638		-0.070164	0.122689	-0.192853			3.2032	12	6.9882	-1.44678		10.7555	4.86482	-1.79618		0.037137	0.127013	-0.089876			3.2032	13	6.83511	-1.70983		10.7555	4.976	-1.76228		0.065037	0.110746	-0.045709
3.30998	14	7.36869	-1.77229		4.78022	5.11746	0.154246		0.391324	0.127884	0.26344			3.30998	12	7.72485	-1.23413		7.96704	5.29493	-0.946684		0.144374	0.132675	0.011699			3.30998	14	7.57095	-1.71824		11.1539	5.40994	-1.71987		0.07839	0.117505	-0.039115
3.41675	12	7.87548	-1.19065		8.36539	5.44988	-1.00803		0.126506	0.129192	-0.002686			3.41675	10	8.25903	-0.550544		13.1456	5.63765	-2.07077		-0.086677	0.134193	-0.22087			3.41675	15	8.09835	-1.782		8.36539	5.7586	-0.901288		0.209091	0.119281	0.08981
3.52352	16	8.78323	-1.80419		8.36539	5.9963	-0.819102		0.233255	0.134143	0.099112			3.52352	13	9.21923	-1.04859		11.9506	6.20094	-1.6632		0.028439	0.1396	-0.11116			3.52352	18	9.05518	-2.10831		10.7555	6.32806	-1.35001		0.183354	0.125609	0.057745
3.63029	14	10.3884	-0.965232		12.7473	6.91997	-1.63214		0.031719	0.143157	-0.111438			3.63029	20	10.9205	-2.03024		13.1456	7.15309	-1.6528		0.148071	0.149342	-0.001271			3.63029	20	10.7574	-2.06672		9.1621	7.28761	-0.619278		0.282795	0.136968	0.145828
3.73707	16	12.5513	-0.862174		9.9588	8.16549	-0.568267		0.168196	0.151852	0.016345			3.73707	19	13.2134	-1.32754		12.3489	8.43729	-1.11312		0.152206	0.158737	-0.006531			3.73707	14	13.0491	-0.254143		11.1539	8.58301	-0.769774		0.07839	0.147809	-0.06942
3.84384	14	16.67	0.713591		10.7555	10.4668	-0.088018		0.091366	0.164962	-0.073596			3.84384	21	17.5843	-0.745372		11.9506	10.81	-0.329939		0.201542	0.172795	0.028746			3.84384	29	17.4314	-2.14824		13.1456	10.9701	-0.600028		0.286743	0.16411	0.122633
3.95061	20	24.8634	1.08749		14.3407	14.9666	0.165277		0.116253	0.180611	-0.064358			3.95061	22	26.2849	0.913552		17.9258	15.4488	-0.585041		0.070424	0.1895	-0.119076			3.95061	22	26.1693	0.888888		19.1209	15.6302	-0.798292		0.047792	0.183513	-0.135721
4.05739	43	40.2007	-0.426883		22.7061	23.3498	0.135103		0.229538	0.19391	0.035627			4.05739	28	42.5758	2.75456		21.511	24.0915	0.556375		0.091366	0.203664	-0.112298			4.05739	40	42.5342	0.400694		25.4945	24.3102	-0.234549		0.15942	0.199924	-0.040504
4.16416	52	67.3956	2.13498		34.2583	38.2232	0.677406		0.147214	0.202809	-0.055595			4.16416	61	71.4626	1.3396		36.6484	39.4258	0.458795		0.181327	0.213132	-0.031805			4.16416	63	71.5445	1.0765		35.4533	39.7151	0.715752		0.205716	0.210826	-0.00511
4.27093	77	110.987	3.87318		48.2006	62.2107	2.01797		0.166085	0.207199	-0.041113			4.27093	108	117.76	0.939151		57.3627	64.16	0.89748		0.227353	0.217815	0.009538			4.27093	100	117.996	1.79962		56.1676	64.5846	1.12309		0.20643	0.216096	-0.009666
4.37771	149	172.508	1.92588		82.4589	96.4752	1.54354		0.21197	0.208049	0.003921			4.37771	166	183.079	1.3256		93.2144	99.4992	0.650957		0.206526	0.218751	-0.012225			4.37771	150	183.422	2.72891		82.4589	100.172	1.95061		0.214472	0.21693	-0.002458
4.48448	232	258.507	1.74025		135.838	144.774	0.766679		0.19092	0.207522	-0.016601			4.48448	279	274.359	-0.277824		139.423	149.322	0.838334		0.250207	0.218214	0.031993			4.48448	244	274.75	1.96855		123.887	150.393	2.38139		0.244243	0.21607	0.028173
4.59126	341	367.47	1.43343		192.404	206.834	1.04029		0.204732	0.205644	-0.000912			4.59126	384	389.96	0.304167		197.583	213.36	1.12241		0.239253	0.216243	0.02301			4.59126	361	390.191	1.53639		198.778	215.049	1.15407		0.213857	0.213513	0.000344
4.69803	432	486.135	2.60456		264.107	276.218	0.745236		0.174849	0.20212	-0.027271			4.69803	520	515.74	-0.186812		262.116	284.992	1.41298		0.246961	0.21253	0.034431			4.69803	501	515.344	0.64086		284.423	287.586	0.187528		0.202437	0.208854	-0.006417
4.8048	623	615.5	-0.300477		353.737	353.466	-0.014372		0.202382	0.198145	0.004236			4.8048	650	652.736	0.10731		358.118	364.781	0.352092		0.213639	0.208316	0.005323			4.8048	679	651.281	-1.06377		369.671	368.555	-0.058005		0.218092	0.203635	0.014457
4.91158	794	750.976	-1.52688		423.847	436.254	0.602658		0.225471	0.193856	0.031615			4.91158	740	796.044	2.06023		450.536	450.341	-0.009189		0.176387	0.203747	-0.02736			4.91158	796	793.051	-0.104525		431.415	455.57	1.16294		0.219784	0.19803	0.021754
5.01835	900	886.73	-0.442328		510.687	521.491	0.478075		0.202622	0.189271	0.013351			5.01835	919	939.449	0.674544		531.003	538.49	0.32491		0.195858	0.198846	-0.002987			5.01835	929	934.413	0.177587		529.808	545.435	0.678902		0.200739	0.192061	0.008677
5.12512	1045	1035.79	-0.284975		602.707	615.687	0.528748		0.196539	0.185298	0.011241			5.12512	1131	1096.8	-1.017		623.022	635.934	0.517278		0.213701	0.194567	0.019134			5.12512	1127	1089.46	-1.11821		679.19	644.792	-1.31989		0.180178	0.18691	-0.006733
5.2319	1149	1209.12	1.77354		735.756	724.662	-0.409006		0.157696	0.182233	-0.024537			5.2319	1278	1279.75	0.048942		753.682	748.667	-0.182655		0.18824	0.191237	-0.002997			5.2319	1280	1269.96	-0.280597		789.534	759.636	-1.06402		0.171548	0.182963	-0.011415
5.33867	1394	1380.22	-0.369084		828.97	835.146	0.214497		0.185138	0.178683	0.006455			5.33867	1505	1460.1	-1.15743		861.237	863.026	0.060961		0.199463	0.187396	0.012067			5.33867	1440	1447.27	0.191627		912.624	876.395	-1.19927		0.161512	0.178396	-0.016884
5.44544	1648	1546.97	-2.48859		956.045	945.724	-0.3338		0.194365	0.174862	0.019502			5.44544	1705	1635.59	-1.681		1023.76	977.547	-1.44446		0.18154	0.183264	-0.001723			5.44544	1659	1619.22	-0.976569		995.083	993.551	-0.04856		0.181937	0.173493	0.008444
5.55222	1740	1706.82	-0.795545		1078.74	1054.73	-0.731074		0.169664	0.170871	-0.001207			5.55222	1877	1803.5	-1.69654		1142.47	1090.51	-1.53747		0.176486	0.178941	-0.002455			5.55222	1861	1783.18	-1.80404		1214.58	1109.33	-3.01996		0.150676	0.168385	-0.017708
5.65899	1922	1834.07	-2.00563		1185.5	1148.51	-1.07414		0.17156	0.165951	0.005609			5.65899	1977	1936.54	-0.90996		1258.79	1187.84	-1.99977		0.159794	0.173622	-0.013828			5.65899	2063	1911.63	-3.33259		1247.24	1209.64	-1.06467		0.178994	0.162089	0.016905
5.76577	1954	1938.06	-0.360664		1269.55	1230.88	-1.08529		0.152334	0.160729	-0.008395			5.76577	2104	2044.66	-1.29368		1350.01	1273.44	-2.08397		0.156948	0.167964	-0.011016			5.76577	2158	2014.95	-3.07933		1361.97	1298.22	-1.72738		0.163057	0.155427	0.00763
5.87254	2103	2019.56	-1.81944		1377.9	1301.57	-2.05625		0.149235	0.155318	-0.006084			5.87254	2193	2128.75	-1.37205		1414.55	1347.04	-1.79506		0.155005	0.162086	-0.007081			5.87254	2071	2094.21	0.509953		1459.16	1374.69	-2.21147		0.122629	0.148551	-0.025922
5.97931	2201	2078.24	-2.61674		1441.64	1359.84	-2.15438		0.149356	0.149732	-0.000376			5.97931	2236	2188.48	-1.00498		1495.41	1407.81	-2.2653		0.14169	0.156005	-0.014315			5.97931	2265	2149.21	-2.43299		1485.85	1438.18	-1.23678		0.148786	0.141483	0.007303
6.08609	2150	2120.98	-0.625949		1484.66	1408.71	-1.97095		0.129967	0.144229	-0.014262			6.08609	2254	2231.24	-0.479317		1525.29	1458.89	-1.70016		0.137374	0.15	-0.012626			6.08609	2190	2187.56	-0.052226		1538.04	1491.73	-1.18068		0.123804	0.134562	-0.010758
6.19286	2211	2139	-1.53131		1526.88	1443.38	-2.13705		0.129942	0.138411	-0.008468			6.19286	2292	2247.75	-0.924363		1494.22	1495.27	0.027292		0.151083	0.143649	0.007434			6.19286	2161	2199.89	0.836512		1603.77	1530.34	-1.83336		0.103797	0.127275	-0.023479
6.29963	2114	2140.92	0.585482		1535.25	1467.79	-1.72171		0.111631	0.132598	-0.020966			6.29963	2310	2247.21	-1.3064		1614.52	1521.03	-2.32685		0.12556	0.137294	-0.011735			6.29963	2309	2195.64	-2.35913		1642.01	1558.01	-2.0729		0.119255	0.120043	-0.000789
6.40641	2146	2123.66	-0.482215		1548.39	1480.14	-1.73464		0.113986	0.12658	-0.012594			6.40641	2272	2226.4	-0.95663		1570.7	1534.27	-0.919371		0.129548	0.130717	-0.001168			6.40641	2183	2171.56	-0.244879		1620.5	1572.84	-1.18382		0.103707	0.112599	-0.008893
6.51318	2159	2092.56	-1.4299		1514.93	1482.9	-0.822894		0.124125	0.120524	0.003601			6.51318	2165	2191.04	0.559611		1636.83	1537.53	-2.45427		0.097114	0.124096	-0.026982			6.51318	2125	2133.47	0.183789		1628.86	1577.35	-1.2763		0.092172	0.105163	-0.012991
6.61995	2023	2053.56	0.679386		1528.48	1479.05	-1.26419		0.097348	0.114634	-0.017286			6.61995	2125	2147.48	0.487641		1545.21	1533.87	-0.288373		0.111169	0.117657	-0.006488			6.61995	2007	2087.8	1.80364		1582.65	1574.58	-0.203008		0.082042	0.098001	-0.015959
6.72673	2027	2009.55	-0.387662		1487.05	1470.13	-0.438649		0.107967	0.108977	-0.00101			6.72673	2038	2098.83	1.34736		1546.4	1524.87	-0.547575		0.095813	0.111479	-0.015666			6.72673	1935	2037.63	2.33316		1617.71	1566.13	-1.28232		0.061367	0.091201	-0.029834
6.8335	1945	1960.59	0.353486		1506.97	1456.3	-1.30507		0.088332	0.103482	-0.015149			6.8335	2092	2045.16	-1.02407		1587.43	1510.69	-1.92625		0.0958	0.105491	-0.009691			6.8335	2038	1982.98	-1.21884		1534.85	1552.21	0.443127		0.098508	0.084673	0.013835
6.94027	1879	1910.08	0.716995		1435.66	1439.43	0.099433		0.093328	0.098279	-0.004951			6.94027	1982	1990.1	0.18205		1559.15	1493.24	-1.66914		0.082907	0.09984	-0.016933			6.94027	1873	1927.44	1.25782		1518.52	1534.76	0.416823		0.072195	0.078583	-0.006387
7.04705	1886	1857.98	-0.645213		1420.12	1419.68	-0.011921		0.098572	0.093309	0.005263			7.04705	1941	1933.62	-0.167523		1462.35	1472.71	0.271007		0.098372	0.094466	0.003906			7.04705	1829	1870.9	0.979641		1552.78	1514	-0.984118		0.055978	0.072853	-0.016876
7.15382	1777	1807.33	0.719453		1362.76	1398.78	0.975713		0.092001	0.08872	0.003281			7.15382	1922	1878.93	-0.98231		1508.96	1450.89	-1.49475		0.083613	0.089535	-0.005922			7.15382	1784	1816.56	0.770839		1485.06	1491.74	0.173464		0.062881	0.06767	-0.004789
7.26059	1744	1756.81	0.306625		1346.43	1376.29	0.813748		0.089606	0.084383	0.005223			7.26059	1797	1824.64	0.651965		1423.71	1427.32	0.095661		0.080374	0.08491	-0.004536			7.26059	1852	1762.91	-2.0701		1479.88	1467.57	-0.319833		0.077336	0.062864	0.014472
7.36737	1650	1708.24	1.43366		1345.23	1353.31	0.220156		0.070215	0.080394	-0.010179			7.36737	1770	1772.66	0.06314		1414.55	1403.14	-0.30322		0.077287	0.080698	-0.003411			7.36737	1658	1711.86	1.32266		1457.57	1442.67	-0.39017		0.043828	0.058554	-0.014726
7.47414	1691	1662.47	-0.693819		1315.76	1330.48	0.405834		0.086811	0.076789	0.010022			7.47414	1692	1723.88	0.775013		1377.5	1379.03	0.041206		0.070722	0.076942	-0.00622			7.47414	1635	1664.23	0.722768		1399.41	1417.74	0.489876		0.053135	0.054779	-0.001644
7.58091	1584	1616.9	0.826632		1266.36	1306.64	1.13201		0.077158	0.073343	0.003815			7.58091	1704	1675.52	-0.690028		1317.75	1353.81	0.993335		0.089008	0.073397	0.015611			7.58091	1631	1617.14	-0.34327		1391.05	1391.62	0.015453		0.054373	0.051249	0.003124
7.68769	1529	1573.45	1.13671		1273.13	1282.91	0.274043		0.062785	0.07019	-0.007405			7.68769	1648	1629.59	-0.45347		1334.88	1328.62	-0.171346		0.07252	0.070209	0.002311			7.68769	1617	1572.61	-1.10387		1336.47	1365.49	0.79367		0.065392	0.048129	0.017264
7.79446	1576	1531.94	-1.10982		1252.02	1259.33	0.206699		0.079406	0.0673	0.012106			7.79446	1580	1585.9	0.148467		1253.22	1303.53	1.4213		0.079968	0.067344	0.012624			7.79446	1553	1530.4	-0.573371		1328.11	1339.42	0.310442		0.053429	0.045373	0.008056
7.90123	1498	1492.28	-0.147787		1198.24	1235.99	1.09045		0.07697	0.06465	0.012319			7.90123	1529	1544.32	0.391828		1237.28	1278.63	1.17565		0.072865	0.064777	0.008088			7.90123	1499	1490.36	-0.223206		1277.91	1313.53	0.996211		0.054524	0.042948	0.011577
8.00801	1435	1453.9	0.499053		1198.24	1212.7	0.417604		0.061793	0.062178	-0.000385			8.00801	1461	1504.24	1.13117		1216.57	1253.76	1.06624		0.06277	0.062437	0.000333			8.00801	1421	1451.83	0.817752		1260.39	1287.65	0.767849		0.040747	0.040769	-2.2e-05
8.11478	1386	1415.82	0.800954		1189.88	1189.03	-0.024536		0.052081	0.059777	-0.007697			8.11478	1487	1464.57	-0.581687		1171.95	1228.46	1.65072		0.082239	0.060209	0.02203			8.11478	1433	1413.7	-0.509815		1265.96	1261.36	-0.129496		0.042129	0.038702	0.003427
8.22155	1353	1379.3	0.714927		1146.86	1165.7	0.556338		0.056529	0.057564	-0.001035			8.22155	1447	1426.66	-0.534742		1175.14	1203.49	0.827016		0.071594	0.058214	0.01338			8.22155	1431	1377.33	-1.41869		1239.27	1235.39	-0.110212		0.049041	0.036886	0.012155
8.32833	1349	1344.97	-0.109608		1138.89	1143.1	0.124777		0.057933	0.055595	0.002338			8.32833	1363	1391.16	0.762852		1137.29	1179.26	1.24448		0.062048	0.056511	0.005537			8.32833	1335	1343.37	0.229207		1170.36	1210.19	1.1644		0.044792	0.035385	0.009406
8.4351	1300	1311.03	0.305939		1118.17	1120.39	0.06623		0.051416	0.053675	-0.002258			8.4351	1345	1356.13	0.303584		1148.85	1154.92	0.179039		0.053848	0.054888	-0.00104			8.4351	1291	1309.84	0.524244		1163.98	1184.89	0.612882		0.035097	0.033955	0.001142
8.54187	1272	1277.75	0.161262		1091.48	1097.74	0.189402		0.052248	0.051828	0.00042			8.54187	1305	1321.86	0.466673		1050.85	1130.63	2.46112		0.074602	0.053368	0.021234			8.54187	1255	1277.01	0.621344		1117.78	1159.69	1.25357		0.039313	0.032623	0.00669
8.64865	1210	1245.78	1.02853		1055.23	1075.53	0.624642		0.04661	0.050121	-0.003511			8.64865	1301	1289.01	-0.332475		1074.75	1106.8	0.977606		0.065569	0.05202	0.013549			8.64865	1280	1245.58	-0.962134		1097.46	1134.95	1.13176		0.052531	0.031468	0.021063
8.75542	1256	1213.35	-1.20356		1025.36	1052.88	0.859428		0.06975	0.048347	0.021403			8.75542	1271	1255.7	-0.429276		1062.8	1082.54	0.605384		0.061296	0.050619	0.010676			8.75542	1186	1213.62	0.802027		1047.27	1109.82	1.93278		0.04229	0.030235	0.012054
8.86219	1182	1182.74	0.021619		1021.37	1030.98	0.300509		0.04981	0.046773	0.003037			8.86219	1155	1224.35	2.04046		1048.06	1059.06	0.339696		0.032892	0.04945	-0.016558			8.86219	1207	1183.6	-0.673506		1046.87	1085.49	1.19351		0.048514	0.029248	0.019265
8.96897	1125	1152.6	0.823016		978.751	1009.18	0.972678		0.047445	0.04523	0.002215			8.96897	1199	1193.5	-0.158945		1064	1035.71	-0.867281		0.040578	0.048328	-0.007751			8.96897	1187	1154.03	-0.95689		971.979	1061.31	2.86529		0.068676	0.028298	0.040377
9.07574	1141	1122.59	-0.545051		958.037	987.326	0.946296		0.059849	0.043672	0.016177			9.07574	1123	1162.78	1.18699		981.938	1012.32	0.969541		0.045697	0.047204	-0.001506			9.07574	1102	1124.54	0.679057		990.701	1037.12	1.47485		0.036096	0.027329	0.008767
9.18251	1077	1093.69	0.50859		935.33	965.936	1.00073		0.048062	0.042225	0.005837			9.18251	1152	1133.24	-0.552686		958.435	989.433	1.00128		0.063074	0.046209	0.016864			9.18251	1103	1096.2	-0.204721		997.473	1013.46	0.506294		0.034063	0.026492	0.007572
9.28929	1071	1065.96	-0.154058		913.819	945.067	1.03368		0.054226	0.040896	0.01333			9.28929	1117	1104.93	-0.36105		937.721	967.112	0.959809		0.059911	0.045348	0.014562			9.28929	1066	1069.05	0.093457		942.501	990.394	1.56003		0.04185	0.025791	0.016059
9.39606	1023	1038.49	0.484291		901.072	924.286	0.773326		0.043158	0.039557	0.003601			9.39606	1096	1076.89	-0.577278		929.355	944.91	0.510255		0.0564	0.044486	0.011913			9.39606	1066	1042.12	-0.731543		961.223	967.471	0.201517		0.035061	0.025073	0.009987
9.50283	991	1012.49	0.682599		879.96	904.218	0.817777		0.040365	0.038381	0.001984			9.50283	1011	1050.38	1.23863		899.08	923.475	0.813566		0.039841	0.043802	-0.003961			9.50283	1042	1016.69	-0.784112		924.973	945.337	0.669572		0.040466	0.024542	0.015925
9.60961	1006	986.3	-0.621097		839.726	884.046	1.52944		0.061917	0.037124	0.024793			9.60961	950	1023.66	2.38969		870.797	901.964	1.05617		0.029426	0.043037	-0.013611			9.60961	1009	990.983	-0.567188		891.113	923.156	1.0734		0.042235	0.023906	0.018329
9.71638	976	960.838	-0.485327		856.855	864.231	0.251963		0.044297	0.035923	0.008374			9.71638	1075	997.671	-2.35852		842.514	880.853	1.32084		0.084233	0.042335	0.041898			9.71638	885	965.987	2.72234		881.553	901.397	0.668346		0.001302	0.023328	-0.022026
9.82315	975	936.596	-1.22991		837.336	845.042	0.266316		0.051955	0.034855	0.0171			9.82315	991	972.955	-0.573228		846.1	860.422	0.492375		0.054003	0.041775	0.012228			9.82315	962	942.23	-0.637399		837.336	880.338	1.48607		0.047281	0.022898	0.024382
9.92993	858	912.727	1.86834		801.883	826.07	0.854144		0.022796	0.033786	-0.010991			9.92993	912	948.603	1.21204		803.476	840.247	1.29722		0.043083	0.041214	0.001869			9.92993	892	918.796	0.897195		835.742	859.559	0.823854		0.021946	0.022456	-0.00051
10.0367	822	889.745	2.36289		824.589	807.582	-0.592243		-0.001048	0.032801	-0.033848			10.0367	937	925.162	-0.386741		805.069	820.604	0.547518		0.051796	0.040741	0.011054			10.0367	856	896.241	1.37541		804.273	839.335	1.23634		0.020989	0.0221	-0.001112
10.1435	849	866.876	0.613486		797.501	789.193	-0.294173		0.021072	0.031769	-0.010697			10.1435	855	901.804	1.60067		761.649	801.098	1.42943		0.039251	0.040218	-0.000967			10.1435	885	873.728	-0.378903		806.264	819.269	0.45799		0.031525	0.021677	0.009848
10.2502	863	845.016	-0.612195		736.154	771.362	1.29763		0.054316	0.030847	0.02347			10.2502	860	879.486	0.664451		734.959	782.2	1.74255		0.053667	0.039808	0.01386			10.2502	845	852.229	0.248696		763.242	799.829	1.32431		0.034475	0.021371	0.013104
10.357	856	823.857	-1.09861		734.163	753.948	0.730208		0.052418	0.029982	0.022437			10.357	826	857.877	1.10915		720.22	763.765	1.62256		0.046672	0.039453	0.007219			10.357	771	831.411	2.17563		770.014	780.872	0.391264		0.000426	0.021118	-0.020692
10.4638	860	802.741	-1.95253		760.454	736.619	-0.864332		0.04181	0.029052	0.012758			10.4638	789	836.276	1.68308		706.278	745.45	1.47396		0.037574	0.039029	-0.001454			10.4638	795	810.561	0.551903		759.259	762.055	0.101462		0.015449	0.020777	-0.005328
10.5706	771	781.882	0.391909		711.058	719.478	0.315739		0.027332	0.028099	-0.000768			10.5706	830	814.914	-0.523633		714.245	727.361	0.490754		0.051253	0.038576	0.012677			10.5706	780	789.922	0.355255		696.319	743.48	1.78722		0.038516	0.020397	0.018119
10.6773	765	761.909	-0.111741		693.531	702.847	0.353745		0.03321	0.027248	0.005962			10.6773	818	794.459	-0.823095		701.099	709.828	0.329654		0.052653	0.038223	0.01443			10.6773	738	770.171	1.18422		757.665	725.477	-1.1694		-0.008727	0.020122	-0.028849
10.7841	705	742.415	1.40913		672.418	686.53	0.544222		0.015895	0.026417	-0.010522			10.7841	804	774.477	-1.04119		667.638	692.65	0.968021		0.063742	0.037887	0.025855			10.7841	753	750.868	-0.077689		713.847	707.844	-0.224668		0.017954	0.019858	-0.001904
10.8909	707	723.435	0.618118		679.588	670.551	-0.346695		0.013267	0.025616	-0.012349			10.8909	724	755.008	1.15241		640.948	675.849	1.37854		0.041404	0.037575	0.003829			10.8909	714	732.055	0.675706		698.709	690.602	-0.306696		0.007242	0.019616	-0.012374
10.9977	670	705.058	1.35439		644.534	654.956	0.410535		0.012999	0.024865	-0.011865			10.9977	754	736.146	-0.650214		630.591	659.473	1.15013		0.06124	0.037309	0.023931			10.9977	742	713.828	-1.03423		670.825	673.801	0.114907		0.034159	0.019417	0.014742
11.1044	716	686.89	-1.0879		645.729	639.55	-0.243127		0.035005	0.024079	0.010926			11.1044	694	717.473	0.891033		616.649	643.319	1.07402		0.040135	0.037001	0.003134			11.1044	646	695.765	1.95798		646.127	657.236	0.437055		-6.5e-05	0.019166	-0.019232
11.2112	651	669.615	0.729579		638.558	624.682	-0.549125		0.006453	0.023415	-0.016962			11.2112	700	699.719	-0.010635		632.185	627.746	-0.176521		0.034523	0.036811	-0.002288			11.2112	665	678.606	0.527629		628.998	641.264	0.489099		0.018722	0.019041	-0.000319
11.318	676	652.879	-0.889271		607.885	610.182	0.093147		0.036006	0.022793	0.013213			11.318	686	682.506	-0.133419		604.698	612.578	0.320449		0.042894	0.036656	0.006238			11.318	698	661.968	-1.36382		596.731	625.711	1.18634		0.05354	0.018949	0.034591
11.4248	606	636.663	1.24559		585.976	596.043	0.41589		0.011263	0.022212	-0.010949			11.4248	635	665.815	1.22284		585.179	597.808	0.52207		0.027596	0.036535	-0.008938			11.4248	613	645.833	1.3261		585.179	610.569	1.0496		0.0156	0.018888	-0.003288
11.5315	598	620.685	0.927647		591.951	582.124	-0.403919		0.003395	0.021604	-0.018209			11.5315	625	649.347	0.973892		577.61	583.288	0.236229		0.02662	0.036378	-0.009758			11.5315	642	629.897	-0.477654		601.511	595.691	-0.237334		0.021945	0.018782	0.003163
11.6383	612	605.047	-0.281065		564.465	568.471	0.168626		0.027305	0.020997	0.006308			11.6383	644	633.213	-0.425066		563.27	569.065	0.244203		0.045596	0.036214	0.009382			11.6383	592	614.276	0.915552		582.391	581.122	-0.052566		0.00547	0.018663	-0.013193
11.7451	570	589.74	0.826811		535.385	555.079	0.85114		0.021097	0.02039	0.000707			11.7451	581	617.403	1.51026		540.165	555.134	0.644043		0.02458	0.036042	-0.011463			11.7451	618	598.962	-0.765805		552.116	566.855	0.627278		0.038255	0.018531	0.019725
11.8519	610	574.966	-1.4185		539.369	542.051	0.115489		0.041825	0.019839	0.021986			11.8519	593	602.134	0.37507		532.995	541.598	0.372634		0.03617	0.035919	0.00025			11.8519	573	584.175	0.466856		538.174	552.994	0.638848		0.021115	0.018449	0.002667
11.9586	553	560.494	0.318659		476.031	529.271	2.4402		0.05114	0.019285	0.031856			11.9586	575	587.16	0.507108		532.198	528.338	-0.167317		0.026108	0.035783	-0.009675			11.9586	583	569.668	-0.552166		526.621	539.42	0.557704		0.034456	0.018349	0.016107
12.0654	556	546.58	-0.399507		519.053	516.871	-0.095778		0.023177	0.018799	0.004378			12.0654	540	572.756	1.40959		513.874	515.488	0.071216		0.016665	0.035709	-0.019044			12.0654	533	555.718	0.984015		506.305	526.264	0.887017		0.017271	0.018314	-0.001043
12.1722	534	532.887	-0.048178		474.836	504.68	1.36957		0.039877	0.01829	0.021587			12.1722	511	558.564	2.10409		483.599	502.873	0.876428		0.018537	0.035601	-0.017064			12.1722	515	541.963	1.18811		499.533	513.353	0.618341		0.010215	0.018238	-0.008023
12.2789	513	519.305	0.278387		465.275	492.637	1.26852		0.033061	0.017724	0.015336			12.2789	548	544.468	-0.150888		489.176	490.428	0.056587		0.038539	0.035429	0.00311			12.2789	499	528.288	1.3111		478.819	500.623	0.996418		0.013854	0.018087	-0.004233
12.3857	478	506.312	1.29496		485.193	480.984	-0.191087		-0.004966	0.01725	-0.022216			12.3857	501	530.977	1.33926		475.234	478.399	0.145202		0.017752	0.03534	-0.017588			12.3857	515	515.21	0.009249		495.55	488.316	-0.324977		0.012914	0.018028	-0.005113
12.4925	520	493.883	-1.1453		454.918	469.713	0.693662		0.045517	0.016863	0.028654			12.4925	523	518.066	-0.215748		452.926	466.781	0.651007		0.049042	0.035329	0.013713			12.4925	516	502.703	-0.585364		498.737	476.427	-0.998991		0.011406	0.018052	-0.006646
12.5993	474	481.944	0.364897		466.072	458.792	-0.337187		0.005638	0.016543	-0.010904			12.5993	529	505.658	-1.01489		416.676	455.538	1.90382		0.082448	0.035377	0.047072			12.5993	498	490.687	-0.327708		466.869	464.922	-0.090072		0.021744	0.018137	0.003607
12.706	452	470.109	0.851775		449.341	448.025	-0.062074		0.001969	0.016165	-0.014196			12.706	490	493.341	0.150923		449.739	444.467	-0.248598		0.028975	0.035357	-0.006382			12.706	475	478.746	0.171856		464.478	453.599	-0.504785		0.007494	0.018144	-0.010649
12.8128	423	458.643	1.73302		471.649	437.541	-1.5705		-0.035606	0.015821	-0.051428			12.8128	486	481.4	-0.208681		437.789	433.702	-0.195336		0.035408	0.035363	4.5e-05			12.8128	447	467.169	0.953952		434.204	442.589	0.402435		0.009728	0.018175	-0.008447
12.9196	455	447.218	-0.364832		413.489	427.172	0.672875		0.03238	0.015401	0.016979			12.9196	477	469.485	-0.344074		398.352	423.066	1.23827		0.061747	0.035283	0.026464			12.9196	419	455.604	1.78825		419.465	431.718	0.598269		-0.000369	0.018109	-0.018479
13.0264	425	436.102	0.538535		398.75	417.047	0.91627		0.021472	0.015002	0.00647			13.0264	431	457.885	1.295		421.058	412.695	-0.407585		0.007809	0.035215	-0.027406			13.0264	399	444.345	2.2701		426.237	421.116	-0.248021		-0.021764	0.018055	-0.039819
13.1331	418	425.128	0.348646		397.157	407.08	0.497934		0.017193	0.014563	0.00263			13.1331	454	446.42	-0.355725		393.173	402.496	0.470177		0.04904	0.0351	0.01394			13.1331	408	433.211	1.24815		407.514	410.695	0.157552		0.000397	0.017947	-0.01755
13.2399	391	414.558	1.19138		378.036	397.402	0.996046		0.011302	0.014186	-0.002884			13.2399	449	435.373	-0.64312		372.459	392.606	1.04393		0.064109	0.035038	0.029071			13.2399	417	422.488	0.268753		413.888	400.586	-0.653815		0.0025	0.017899	-0.015398
13.3467	387	404.483	0.888702		382.02	388.063	0.309218		0.004327	0.013908	-0.009581			13.3467	437	424.838	-0.581783		397.157	383.074	-0.706639		0.032358	0.035066	-0.002708			13.3467	385	412.273	1.38995		384.41	390.842	0.328091		0.000512	0.017949	-0.017437
13.4535	385	394.566	0.487549		355.728	378.895	1.22829		0.026697	0.0136	0.013097			13.4535	414	414.461	0.022635		369.671	373.727	0.210988		0.038436	0.035057	0.003379			13.4535	376	402.203	1.35132		384.011	381.29	-0.138888		-0.007003	0.017955	-0.024958
13.5602	380	384.912	0.252003		363.297	369.946	0.34883		0.015094	0.013306	0.001788			13.5602	385	404.351	0.986212		362.899	364.615	0.09008		0.019897	0.035054	-0.015157			13.5602	358	392.393	1.81771		381.621	371.977	-0.49366		-0.021067	0.017966	-0.039033
13.667	376	375.619	-0.019655		347.761	361.266	0.724187		0.026354	0.01307	0.013284			13.667	412	394.614	-0.856551		364.89	355.787	-0.476558		0.04126	0.0351	0.00616			13.667	384	382.948	-0.053677		354.135	362.956	0.46875		0.027342	0.018029	0.009313
13.7738	353	366.568	0.722129		351.745	352.796	0.056073		0.001188	0.012844	-0.011656			13.7738	404	385.125	-0.939089		343.778	347.183	0.183661		0.055171	0.035148	0.020023			13.7738	359	373.742	0.778071		352.94	354.164	0.065164		0.005691	0.018093	-0.012402
13.8805	349	357.488	0.454366		338.599	344.395	0.31499		0.010135	0.012514	-0.002379			13.8805	353	375.596	1.20266		329.039	338.656	0.530206		0.023699	0.035083	-0.011385			13.8805	380	364.486	-0.795874		347.363	345.456	-0.102336		0.030368	0.018031	0.012337
13.9873	356	348.388	-0.403433		321.47	336.058	0.813624		0.034567	0.012082	0.022484			13.9873	378	366.036	-0.615342		311.113	330.201	1.08222		0.066872	0.034912	0.03196			13.9873	365	355.189	-0.513545		342.981	336.824	-0.332471		0.020951	0.01785	0.003101
14.0941	318	339.853	1.22546		332.624	328.08	-0.24915		-0.014873	0.01182	-0.026693			14.0941	344	357.07	0.704701		317.487	322.122	0.260162		0.027083	0.034902	-0.007819			14.0941	354	346.486	-0.399389		301.951	328.57	1.53191		0.054337	0.01785	0.036486
14.2009	349	331.701	-0.926006		316.291	320.376	0.229644		0.033322	0.011646	0.021676			14.2009	342	348.504	0.351677		316.291	314.33	-0.110293		0.026379	0.034972	-0.008593			14.2009	319	338.177	1.0737		320.673	320.609	-0.003599		-0.001742	0.017938	-0.01968
14.3076	356	323.495	-1.72278		312.308	312.723	0.023467		0.044556	0.011352	0.033204			14.3076	398	339.873	-2.91366		321.072	306.595	-0.807897		0.073959	0.034916	0.039043			14.3076	366	329.793	-1.89258		310.316	312.711	0.13593		0.056438	0.017883	0.038555
14.4144	313	315.717	0.153591		298.366	305.362	0.405032		0.016086	0.011178	0.004909			14.4144	297	331.692	2.01301		299.162	299.166	0.000214		-0.002415	0.034973	-0.037388			14.4144	333	321.856	-0.610704		319.08	305.121	-0.78143		0.014333	0.017953	-0.00362
14.5212	296	307.93	0.693397		281.236	298.071	1.00385		0.017197	0.010905	0.006293			14.5212	294	323.493	1.72008		282.432	291.813	0.558216		0.013469	0.034924	-0.021455			14.5212	320	313.892	-0.34147		311.91	297.613	-0.809482		0.008572	0.017906	-0.009334
14.628	285	300.348	0.909141		283.228	290.955	0.459133		0.002081	0.010646	-0.008566			14.628	321	315.508	-0.306509		284.423	284.643	0.013028		0.041104	0.034884	0.00622			14.628	337	306.136	-1.68127		314.698	290.293	-1.37575		0.023077	0.017867	0.00521
14.7347	286	292.966	0.411934		279.643	284.01	0.261151		0.00752	0.010402	-0.002882			14.7347	294	307.731	0.800822		274.863	277.653	0.168264		0.022682	0.034852	-0.012171			14.7347	272	298.583	1.61183		272.074	283.155	0.67177		-9.1e-05	0.017838	-0.017929
14.8415	307	286.095	-1.19309		290.797	277.396	-0.785857		0.018234	0.010346	0.007889			14.8415	269	300.492	1.92012		281.236	271.005	-0.610076		-0.014717	0.034999	-0.049716			14.8415	274	291.567	1.06125		277.651	276.364	-0.07725		-0.004403	0.018006	-0.022409
14.9483	303	279.291	-1.36205		260.921	270.891	0.617225		0.051015	0.010231	0.040784			14.9483	312	293.32	-1.05756		256.937	264.473	0.470153		0.066672	0.035082	0.031591			14.9483	293	284.608	-0.490255		262.912	269.693	0.418195		0.036745	0.018101	0.018644
15.0551	288	272.397	-0.919433		248.97	264.408	0.978419		0.04966	0.00997	0.03969			15.0551	276	286.047	0.604777		270.083	257.967	-0.737229		0.00725	0.035014	-0.027764			15.0551	249	277.54	1.80864		271.278	263.053	-0.499377		-0.028144	0.018027	-0.046171
15.1618	225	265.896	2.72641		247.377	258.19	0.687531		-0.031089	0.009851	-0.04094			15.1618	254	279.19	1.58055		251.36	251.735	0.023628		0.003489	0.035079	-0.031591			15.1618	312	270.885	-2.32766		236.223	256.689	1.33162		0.0966	0.018101	0.078498
15.2686	269	259.72	-0.565802		247.775	252.206	0.281496		0.027762	0.009834	0.017928			15.2686	281	272.674	-0.496694		243.791	245.745	0.12512		0.048412	0.03524	0.013172			15.2686	242	264.569	1.45078		259.725	250.572	-0.567997		-0.023279	0.01828	-0.041558
15.3754	264	253.487	-0.647014		239.41	246.261	0.442801		0.033104	0.009687	0.023418			15.3754	248	266.094	1.14897		239.011	239.797	0.050846		0.012381	0.035265	-0.022884			15.3754	223	258.179	2.35575		235.824	244.501	0.564997		-0.018462	0.018306	-0.036768
15.4821	241	247.416	0.413272		241.401	240.46	-0.06056		-0.000554	0.00955	-0.010104			15.4821	225	259.683	2.31217		250.165	233.999	-1.02206		-0.034695	0.035294	-0.069989			15.4821	257	251.953	-0.314841		240.206	238.583	-0.104725		0.022774	0.018337	0.004437
15.5889	254	241.501	-0.784256		219.89	234.801	1.00552		0.049165	0.009422	0.039743			15.5889	262	253.435	-0.529142		224.272	228.348	0.272161		0.053097	0.035327	0.01777			15.5889	233	245.886	0.844201		231.044	232.815	0.116498		0.002814	0.018371	-0.015557
15.6957	233	235.897	0.189796		220.289	229.361	0.611251		0.018871	0.00941	0.009462			15.6957	247	247.516	0.032808		215.11	222.923	0.532724		0.047089	0.035468	0.011621			15.6957	241	240.145	-0.055064		233.434	227.276	-0.403035		0.010688	0.018524	-0.007836
15.8025	226	230.381	0.291405		214.313	224.028	0.66361		0.017852	0.009363	0.008489			15.8025	220	241.687	1.46212		206.346	217.61	0.784105		0.02158	0.035569	-0.013989			15.8025	217	234.489	1.1872		222.28	221.853	-0.028678		-0.007982	0.018631	-0.026613
15.9092	231	224.846	-0.404906		220.687	218.745	-0.130731		0.015338	0.009211	0.006127			15.9092	216	235.836	1.34967		219.89	212.347	-0.508665		-0.005932	0.03556	-0.041492			15.9092	250	228.803	-1.3406		230.247	216.484	-0.907054		0.027801	0.018616	0.009185
16.016	215	219.403	0.300261		205.151	213.562	0.587226		0.01575	0.009034	0.006717			16.016	248	230.081	-1.13788		194.794	207.189	0.888075		0.083449	0.035521	0.047928			16.016	221	223.209	0.148614		222.679	211.221	-0.767805		-0.002519	0.018567	-0.021087
16.1228	201	214.26	0.935321		221.085	208.586	-0.840627		-0.031229	0.008986	-0.040215			16.1228	212	224.644	0.868377		200.371	202.243	0.132255		0.018979	0.035606	-0.016627			16.1228	208	217.933	0.688725		196.388	206.174	0.698309		0.019329	0.018657	0.000672
16.2296	208	209.038	0.071955		193.201	203.623	0.749842		0.024898	0.008786	0.016112			16.2296	222	219.12	-0.193316		207.94	197.311	-0.737089		0.022042	0.035534	-0.013492			16.2296	233	212.562	-1.33891		197.981	201.142	0.224688		0.055678	0.018574	0.037104
16.3363	213	203.847	-0.62712		187.624	198.725	0.810456		0.043139	0.008519	0.03462			16.3363	204	213.629	0.674147		190.014	192.445	0.176343		0.023948	0.035394	-0.011446			16.3363	200	207.221	0.510618		188.42	196.18	0.565267		0.020074	0.018415	0.001659
16.4431	198	198.796	0.05659		189.217	193.943	0.343589		0.015236	0.008272	0.006965			16.4431	202	208.285	0.442192		191.607	187.698	-0.28241		0.017759	0.03527	-0.017512			16.4431	195	202.025	0.503088		180.453	191.338	0.810276		0.026167	0.018278	0.007889
16.5499	189	193.88	0.354942		182.445	189.276	0.505722		0.011834	0.008042	0.003792			16.5499	190	203.083	0.949139		172.885	183.068	0.774512		0.031945	0.035161	-0.003216			16.5499	203	196.969	-0.423262		172.885	186.615	1.04426		0.054878	0.018159	0.036719
16.6567	173	189.41	1.24761		186.03	184.884	-0.084037		-0.023906	0.008093	-0.031999			16.6567	191	198.356	0.532241		181.25	178.722	-0.187809		0.017615	0.035326	-0.017711			16.6567	186	192.39	0.468519		182.445	182.177	-0.019879		0.006453	0.018344	-0.011891
16.7634	180	184.997	0.372462		176.47	180.575	0.308985		0.006624	0.008098	-0.001474			16.7634	184	193.689	0.714252		159.739	174.459	1.16464		0.048187	0.03544	0.012747			16.7634	197	187.864	-0.650885		166.909	177.825	0.844923		0.056687	0.018471	0.038216
16.8702	177	180.695	0.277723		177.267	176.372	-0.067224		-0.000502	0.008105	-0.008606			16.8702	186	189.138	0.230096		171.69	170.305	-0.105687		0.027032	0.035551	-0.008519			16.8702	169	183.451	1.11164		161.333	173.586	0.964685		0.015595	0.018593	-0.002998
16.977	161	176.448	1.21744		182.844	172.245	-0.783778		-0.041474	0.008067	-0.04954			16.977	156	184.645	2.29346		171.69	166.229	-0.416756		-0.031418	0.035615	-0.067033			16.977	189	179.091	-0.72075		173.283	169.427	-0.292956		0.029346	0.01866	0.010687
17.0837	178	172.414	-0.41871		160.536	168.275	0.610806		0.034993	0.008132	0.026861			17.0837	194	180.379	-0.977938		166.909	162.312	-0.35583		0.051325	0.035775	0.01555			17.0837	169	174.955	0.458112		154.959	165.429	0.841116		0.029318	0.018833	0.010485
17.1905	162	168.479	0.509075		169.698	164.403	-0.406433		-0.015353	0.008197	-0.02355			17.1905	161	176.218	1.19933		154.162	158.497	0.349087		0.014569	0.03593	-0.021361			17.1905	189	170.921	-1.31507		162.528	161.535	-0.077834		0.051497	0.018999	0.032498
17.2973	172	164.748	-0.552949		153.366	160.683	0.590857		0.038925	0.008363	0.030562			17.2973	182	172.272	-0.721099		162.129	154.835	-0.572873		0.03925	0.036181	0.00307			17.2973	177	167.099	-0.744235		151.374	157.798	0.522137		0.053416	0.019268	0.034148
17.4041	152	160.685	0.704424		155.756	156.838	0.086713		-0.008103	0.00811	-0.016212			17.4041	175	167.972	-0.531268		148.585	151.044	0.201702		0.055943	0.036013	0.019931			17.4041	157	162.913	0.471888		156.154	153.934	-0.177615		0.001803	0.019071	-0.017268
17.5108	147	156.731	0.802595		160.536	153.084	-0.588131		-0.028918	0.007878	-0.036797			17.5108	178	163.788	-1.0652		140.618	147.345	0.567305		0.0814	0.035864	0.045536			17.5108	160	158.843	-0.091508		149.382	150.164	0.064023		0.023145	0.018899	0.004246
17.6176	144	152.883	0.740258		143.805	149.42	0.468203		0.000452	0.007667	-0.007215			17.6176	169	159.717	-0.714046		140.22	143.738	0.297066		0.064036	0.035734	0.028302			17.6176	138	154.884	1.43724		156.951	146.486	-0.835296		-0.041935	0.018751	-0.060686
17.7244	136	149.507	1.1582		143.407	146.034	0.21937		-0.017518	0.007865	-0.025383			17.7244	138	156.148	1.54486		145	140.415	-0.380784		-0.016355	0.036004	-0.05236			17.7244	155	151.43	-0.28676		149.78	143.094	-0.546374		0.011483	0.019049	-0.007566
17.8312	142	146.211	0.353376		154.959	142.734	-0.982087		-0.028675	0.008055	-0.036731			17.8312	160	152.664	-0.579987		138.626	137.179	-0.122934		0.048881	0.036262	0.012619			17.8312	147	148.056	0.087138		131.456	139.791	0.726927		0.03792	0.019329	0.018591
17.9379	133	142.783	0.84829		126.676	139.408	1.13123		0.016369	0.008005	0.008364			17.9379	155	149.039	-0.478831		121.099	133.915	1.16465		0.08535	0.036278	0.049072			17.9379	137	144.535	0.643801		140.618	136.463	-0.350433		-0.008651	0.019338	-0.027989
18.0447	161	139.443	-1.69892		146.195	136.163	-0.829677		0.032654	0.007965	0.024689			18.0447	157	145.507	-0.917226		130.659	130.733	0.006477		0.062968	0.036301	0.026666			18.0447	149	141.106	-0.646695		130.659	133.218	0.223844		0.044698	0.019355	0.025343
18.1515	141	136.136	-0.40959		137.033	132.971	-0.347019		0.009557	0.007873	0.001684			18.1515	147	142.011	-0.411506		131.855	127.603	-0.370211		0.036876	0.036271	0.000606			18.1515	133	137.709	0.408311		126.676	130.027	0.297732		0.016369	0.019313	-0.002944
18.2583	133	133.127	0.010977		131.855	129.965	-0.164584		0.002887	0.008045	-0.005157			18.2583	129	138.83	0.865502		115.124	124.664	0.889125		0.038626	0.036497	0.002129			18.2583	151	134.628	-1.3323		137.431	127.027	-0.887521		0.031861	0.019557	0.012304
18.365	125	129.979	0.445296		126.278	126.925	0.057619		-0.003384	0.007955	-0.011339			18.365	141	135.502	-0.462973		126.278	121.688	-0.408443		0.037409	0.036462	0.000947			18.365	137	131.395	-0.478889		121.099	123.993	0.263011		0.041933	0.019509	0.022424
18.4718	114	126.913	1.20937		118.311	123.959	0.519307		-0.012294	0.00788	-0.020174			18.4718	132	132.262	0.02281		115.92	118.786	0.266142		0.044194	0.036438	0.007755			18.4718	136	128.247	-0.664834		110.343	121.035	1.01779		0.07193	0.019475	0.052455
18.5786	121	124.084	0.280403		139.822	121.147	-1.57931		-0.046978	0.008018	-0.054996			18.5786	140	129.275	-0.906456		117.514	116.041	-0.13591		0.059959	0.036624	0.023335			18.5786	97	125.352	2.87873		120.701	118.234	-0.22453		-0.070037	0.019674	-0.089711
18.6854	128	121.378	-0.58529		131.058	118.432	-1.10286		-0.007838	0.008223	-0.016062			18.6854	136	126.417	-0.821741		111.937	113.394	0.137713		0.066865	0.036871	0.029994			18.6854	127	122.585	-0.391778		115.522	115.533	0.001059		0.032057	0.019939	0.012118
18.7921	112	118.684	0.631601		117.514	115.759	-0.161891		-0.015889	0.008353	-0.024242			18.7921	120	123.572	0.326092		115.522	110.788	-0.440452		0.012756	0.037039	-0.024283			18.7921	150	119.827	-2.46365		108.352	112.876	0.434619		0.113575	0.020114	0.093461
18.8989	108	115.793	0.749882		108.75	113.016	0.409059		-0.002304	0.008124	-0.010429			18.8989	124	120.517	-0.31274		112.335	108.109	-0.398787		0.033455	0.036851	-0.003396			18.8989	114	116.853	0.267176		106.36	110.147	0.367158		0.023384	0.019891	0.003493
19.0057	119	113.191	-0.532499		123.091	110.447	-1.13965		-0.011202	0.008214	-0.019416			19.0057	148	117.771	-2.48483		110.343	105.606	-0.450967		0.102137	0.036976	0.065161			19.0057	116	114.189	-0.168148		113.929	107.595	-0.593422		0.006024	0.020021	-0.013997
19.1124	124	110.76	-1.18902		115.522	107.996	-0.700229		0.023879	0.008458	0.01542			19.1124	129	115.205	-1.21456		104.368	103.224	-0.112003		0.072932	0.037249	0.035683			19.1124	108	111.706	0.356574		110.742	105.164	-0.530049		-0.008322	0.020314	-0.028635
19.2192	112	108.386	-0.34149		103.97	105.607	0.160573		0.025099	0.008695	0.016404			19.2192	108	112.701	0.452381		117.115	100.904	-1.49803		-0.026635	0.037511	-0.064146			19.2192	113	109.281	-0.349875		99.588	102.797	0.321582		0.042963	0.020591	0.022372
19.326	111	105.858	-0.488028		112.335	103.17	-0.864766		-0.003978	0.008612	-0.01259			19.326	125	110.033	-1.33866		99.9863	98.5316	-0.145487		0.076972	0.037453	0.039518			19.326	105	106.687	0.164588		104.767	100.38	-0.428518		0.000742	0.020511	-0.019769
19.4328	114	103.714	-0.963408		103.97	100.955	-0.295719		0.031155	0.009028	0.022128			19.4328	100	107.773	0.777292		99.9863	96.3864	-0.360019		4.6e-05	0.037886	-0.037841			19.4328	116	104.503	-1.06748		103.173	98.191	-0.490498		0.039792	0.020978	0.018814
19.5395	100	101.512	0.151175		105.563	98.7423	-0.663877		-0.017881	0.009262	-0.027143			19.5395	119	105.452	-1.24198		78.8737	94.2425	1.73051		0.144993	0.038134	0.106858			19.5395	91	102.253	1.17967		108.352	96.0049	-1.18614		-0.056391	0.021234	-0.077625
19.6463	84	99.0994	1.64748		105.962	96.4495	-0.924063		-0.074214	0.009075	-0.083289			19.6463	104	102.906	-0.107263		99.9863	92.0137	-0.79732		0.013204	0.037962	-0.024758			19.6463	103	99.7742	-0.317851		94.0111	93.7358	-0.028386		0.030887	0.021021	0.009866
19.7531	103	96.858	-0.605188		99.588	94.2654	-0.533361		0.011291	0.009085	0.002207			19.7531	113	100.543	-1.17188		88.8325	89.8949	0.112722		0.083146	0.037983	0.045163			19.7531	106	97.4784	-0.827692		92.4177	91.5769	-0.087461		0.046701	0.021029	0.025672
19.8599	93	94.8328	0.190047		92.0193	92.2162	0.020523		0.00354	0.009369	-0.00583			19.8599	100	98.4094	-0.159065		94.8078	87.9132	-0.708082		0.017928	0.038274	-0.020346			19.8599	95	95.4134	0.042413		85.6457	89.5556	0.422486		0.035128	0.021338	0.01379
19.9666	100	92.6974	-0.730264		109.547	90.1372	-1.85446		-0.029918	0.009379	-0.039297			19.9666	125	96.1588	-2.57964		95.6045	85.899	-0.992608		0.092962	0.038289	0.054673			19.9666	98	93.2268	-0.482169		91.2226	87.5034	-0.389398		0.024167	0.021337	0.002829
20.0734	114	90.459	-2.20481		88.8325	88.027	-0.085467		0.086289	0.009126	0.077164			20.0734	98	93.7989	-0.424378		85.2473	83.8507	-0.151269		0.047497	0.038043	0.009454			20.0734	90	90.9278	0.097801		93.2144	85.4182	-0.807497		-0.011628	0.021048	-0.032676
20.1802	98	88.4407	-0.965635		88.8325	86.0478	-0.295451		0.033256	0.009184	0.024072			20.1802	83	91.6732	0.952005		88.0358	81.9354	-0.650166		-0.019438	0.038106	-0.057544			20.1802	99	88.8653	-1.01858		88.0358	83.4659	-0.48705		0.039859	0.021108	0.018751
20.287	90	86.5792	-0.360583		90.0275	84.1718	-0.617158		-0.000102	0.009444	-0.009546			20.287	79	89.7145	1.20548		91.2226	80.1245	-1.16198		-0.04675	0.038366	-0.085116			20.287	82	86.9697	0.548816		86.044	81.6187	-0.477074		-0.015916	0.021386	-0.037302
20.3937	87	84.8151	-0.234251		77.2803	82.3704	0.579019		0.040237	0.009796	0.030441			20.3937	80	87.8595	0.878715		80.8655	78.3886	-0.275437		-0.00358	0.038714	-0.042294			20.3937	84	85.1762	0.128333		86.8407	79.8478	-0.750411		-0.011024	0.02176	-0.032784
20.5005	102	82.9337	-1.88784		73.2968	80.5334	0.845265		0.115463	0.009837	0.105625			20.5005	89	85.8798	-0.330742		81.2638	76.6141	-0.515791		0.030757	0.038751	-0.007994			20.5005	86	83.2535	-0.296162		77.2803	78.04	0.086418		0.036247	0.021784	0.014464
20.6073	90	81.0481	-0.943609		86.4424	78.7138	-0.831254		0.013533	0.009788	0.003745			20.6073	77	83.8957	0.785833		75.6869	74.8559	-0.095522		0.00575	0.038697	-0.032947			20.6073	94	81.3248	-1.30735		76.8819	76.2491	-0.072172		0.06909	0.021707	0.047383
20.714	93	79.476	-1.40237		76.4836	77.0743	0.067551		0.067149	0.01028	0.056869			20.714	96	82.2451	-1.40385		75.2885	73.2812	-0.231346		0.083996	0.039177	0.044819			20.714	70	79.7323	1.16323		77.6786	74.6419	-0.344548		-0.034073	0.022227	-0.0563
20.8208	78	77.8332	-0.018886		74.4918	75.4232	0.107913		0.015456	0.010539	0.004917			20.8208	94	80.5193	-1.39043		79.6704	71.6927	-0.893775		0.056563	0.039421	0.017142			20.8208	85	78.0603	-0.752713		83.6539	73.0228	-1.16235		0.005335	0.022478	-0.017143
20.9276	74	76.1775	0.253124		70.9067	73.7863	0.341976		0.014333	0.010687	0.003647			20.9276	72	78.7797	0.79899		70.1099	70.1172	0.000861		0.008906	0.039552	-0.030646			20.9276	93	76.3723	-1.72422		71.7034	71.4176	-0.03375		0.090085	0.022603	0.067482
21.0344	76	74.4579	-0.176888		80.0687	72.1353	-0.886611		-0.01723	0.010619	-0.027849			21.0344	70	76.9722	0.833336		77.2803	68.5253	-0.995916		-0.03242	0.039467	-0.071888			21.0344	75	74.6139	-0.044587		70.5083	69.7969	-0.084718		0.020793	0.022487	-0.001694
21.1411	77	72.8371	-0.474404		71.7034	70.5508	-0.136106		0.024031	0.010687	0.013345			21.1411	84	75.2698	-0.952541		67.7198	67.0002	-0.087446		0.07419	0.039516	0.034673			21.1411	71	72.961	0.232725		69.3132	68.2434	-0.128507		0.008046	0.022524	-0.014478
21.2479	84	71.1526	-1.40177		78.077	68.9505	-1.03286		0.024663	0.010533	0.01413			21.2479	81	73.4997	-0.833364		64.9314	65.457	0.065234		0.076204	0.039345	0.036859			21.2479	70	71.2382	0.147992		67.7198	66.6724	-0.127285		0.011099	0.022318	-0.011219
21.3547	67	69.6194	0.320015		62.1429	67.4424	0.672267		0.025392	0.010645	0.014747			21.3547	77	71.8908	-0.582242		74.4918	64.0071	-1.2148		0.011099	0.039438	-0.028339			21.3547	80	69.6779	-1.15405		70.5083	65.1947	-0.632808		0.042946	0.022409	0.020537
21.4615	72	68.1779	-0.450436		65.3297	65.9987	0.082764		0.032914	0.010887	0.022027			21.4615	71	70.3795	-0.073636		66.1264	62.6216	-0.431005		0.023978	0.039658	-0.01568			21.4615	71	68.2147	-0.33055		64.9314	63.7821	-0.14263		0.030213	0.022641	0.007572
21.5682	69	66.7716	-0.268273		67.7198	64.5911	-0.380198		0.006262	0.011127	-0.004866			21.5682	63	68.9057	0.744043		72.8984	61.2717	-1.36176		-0.047407	0.039875	-0.087282			21.5682	79	66.7875	-1.37402		70.9067	62.4059	-1.00951		0.036652	0.022868	0.013784
21.675	69	65.2413	-0.452488		68.9149	63.137	-0.696006		0.000411	0.010988	-0.010576			21.675	55	67.3001	1.65854		63.338	59.8721	-0.435489		-0.045895	0.039712	-0.085607			21.675	54	65.2251	1.52754		69.7116	60.9813	-1.04563		-0.081229	0.022671	-0.103901
21.7818	66	63.8583	-0.263622		66.9231	61.7717	-0.629711		-0.004619	0.011135	-0.015754			21.7818	58	65.8512	1.03091		60.1511	58.5623	-0.204856		-0.012065	0.039835	-0.051899			21.7818	71	63.8206	-0.852036		68.5165	59.6464	-1.0716		0.011938	0.022796	-0.010858
21.8886	66	62.5629	-0.423083		66.5248	60.4673	-0.742676		-0.002636	0.01142	-0.014056			21.8886	73	64.4954	-0.995384		65.7281	57.3137	-1.03788		0.035567	0.040094	-0.004527			21.8886	63	62.5089	-0.061873		60.1511	58.3732	-0.229246		0.015542	0.023072	-0.00753
21.9953	60	61.4568	0.188077		57.3627	59.2776	0.252833		0.015094	0.012106	0.002988			21.9953	73	63.3412	-1.13047		57.3627	56.1815	-0.155959		0.083299	0.040749	0.04255			21.9953	67	61.3991	-0.684253		59.3544	57.2171	-0.277423		0.04117	0.023784	0.017386
22.1021	64	60.0569	-0.492889		60.1511	57.9563	-0.282991		0.020883	0.011937	0.008946			22.1021	70	61.8742	-0.971221		65.3297	54.9122	-1.28886		0.023275	0.040547	-0.017273			22.1021	62	59.9699	-0.257821		53.3792	55.9259	0.348581		0.051084	0.023536	0.027548
22.2089	68	58.8012	-1.11552		61.7446	56.7204	-0.639381		0.032667	0.01208	0.020587			22.2089	79	60.5606	-2.07459		61.3462	53.7293	-0.972486		0.087528	0.040658	0.046871			22.2089	67	58.6957	-1.01453		62.1429	54.7209	-0.941511		0.025392	0.02364	0.001752
22.3156	53	57.6302	0.636001		52.9808	55.5421	0.351888		0.000121	0.012376	-0.012255			22.3156	57	59.337	0.309548		58.1594	52.6042	-0.728436		-0.006689	0.040918	-0.047607			22.3156	78	57.5114	-2.31988		53.7775	53.5741	-0.02774		0.130541	0.023912	0.106629
22.4224	58	56.4347	-0.20553		68.5165	54.3662	-1.7095		-0.053922	0.012524	-0.066446			22.4224	58	58.0875	0.011483		52.9808	51.4799	-0.206201		0.030612	0.041029	-0.010417			22.4224	59	56.2991	-0.351633		56.1676	52.429	-0.49885		0.016531	0.024014	-0.007483
22.5292	59	55.3225	-0.47877		59.3544	53.2464	-0.792827		-0.001995	0.01283	-0.014825			22.5292	64	56.9263	-0.884211		45.8105	50.4119	0.679849		0.116884	0.041296	0.075588			22.5292	56	55.1751	-0.110233		54.5742	51.3406	-0.437724		0.008633	0.024291	-0.015658
22.636	53	54.1317	0.155451		49.794	52.1002	0.326816		0.021011	0.012831	0.00818			22.636	56	55.6815	-0.042562		53.7775	49.3153	-0.608485		0.013589	0.041255	-0.027667			22.636	57	53.965	-0.402002		45.0138	50.2243	0.776627		0.081524	0.024225	0.057299
22.7427	73	53.1309	-2.32551		54.5742	51.0632	-0.475276		0.101158	0.013318	0.08784			22.7427	62	54.6387	-0.934885		53.3792	48.3296	-0.691138		0.051084	0.0417	0.009384			22.7427	44	52.9586	1.35055		56.566	49.2191	-0.976847		-0.079971	0.0247	-0.104671
22.8495	54	52.0472	-0.265748		58.9561	49.9985	-1.16661		-0.028829	0.013474	-0.042303			22.8495	52	53.5076	0.209071		55.7693	47.3141	-1.13221		-0.023048	0.04181	-0.064858			22.8495	69	51.8609	-2.06331		56.9643	48.185	-1.16322		0.065794	0.024799	0.040996
22.9563	41	50.8857	1.54389		52.9808	48.9054	-0.559906		-0.081523	0.013318	-0.094841			22.9563	43	52.2938	1.41728		49.3956	46.2677	-0.445053		-0.045106	0.041608	-0.086714			22.9563	48	50.6785	0.386611		50.9891	47.1206	-0.541745		-0.01993	0.024551	-0.044481
23.0631	51	49.9148	-0.15196		45.4121	47.9194	0.372067		0.0394	0.01369	0.02571			23.0631	62	51.2826	-1.36112		48.2006	45.3303	-0.413422		0.087117	0.041934	0.045183			23.0631	53	49.701	-0.453149		57.3627	46.165	-1.47847		-0.026011	0.024896	-0.050907
23.1698	63	49.2306	-1.73478		45.4121	47.0948	0.249702		0.114337	0.014892	0.099446			23.1698	51	50.5762	-0.059339		49.3956	44.5578	-0.688353		0.010711	0.043084	-0.032373			23.1698	57	49.0304	-1.05559		50.9891	45.3745	-0.786277		0.03781	0.026155	0.011655
23.2766	58	48.3446	-1.26782		56.9643	46.1856	-1.42813		0.006024	0.015343	-0.009319			23.2766	49	49.6549	0.093556		55.3709	43.6967	-1.56887		-0.039883	0.043475	-0.083358			23.2766	69	48.1389	-2.51139		40.6319	44.4976	0.606442		0.188789	0.026553	0.162236
23.3834	29	47.3738	3.41193		50.5907	45.2451	-0.751558		-0.165851	0.015441	-0.181292			23.3834	51	48.6431	-0.330032		43.4204	42.8021	-0.093824		0.054988	0.043509	0.011479			23.3834	42	47.1545	0.795352		43.4204	43.5878	0.025411		-0.011024	0.026551	-0.037576
23.4902	41	46.5343	0.864306		41.827	44.3816	0.39501		-0.006634	0.01591	-0.022544			23.4902	43	47.7707	0.727528		48.5989	41.9856	-0.948653		-0.039936	0.043912	-0.083848			23.4902	41	46.3107	0.829391		47.8022	42.7561	-0.729852		-0.049795	0.026965	-0.07676
23.5969	54	45.556	-1.14908		50.5907	43.4585	-1.00274		0.02197	0.015833	0.006137			23.5969	51	46.7506	-0.595041		47.4039	41.1063	-0.91467		0.024663	0.043766	-0.019103			23.5969	55	45.3161	-1.30578		43.8187	41.8625	-0.295526		0.07839	0.026764	0.051626
23.7037	58	44.6578	-1.75192		50.1923	42.5841	-1.0739		0.049295	0.015973	0.033323			23.7037	61	45.8154	-1.94419		46.6072	40.2759	-0.927391		0.09333	0.043836	0.049494			23.7037	45	44.4075	-0.088321		49.794	41.0175	-1.24375		-0.033156	0.026811	-0.059967
23.8105	58	43.8358	-1.85985		50.1923	41.7581	-1.1905		0.049295	0.016315	0.032981			23.8105	61	44.9613	-2.05355		52.1841	39.4941	-1.75669		0.053311	0.044108	0.009202			23.8105	46	43.5803	-0.35676		45.0138	40.2212	-0.714322		0.00725	0.027085	-0.019834
23.9173	50	43.2449	-0.955316		41.827	41.0617	-0.118318		0.061151	0.017414	0.043737			23.9173	41	44.3527	0.523609		44.2171	38.8445	-0.807949		-0.024855	0.045134	-0.069989			23.9173	48	43.0006	-0.721596		43.022	39.5574	-0.52821		0.037137	0.028196	0.008941
24.024	48	42.2937	-0.823637		45.0138	40.1948	-0.718259		0.021635	0.017108	0.004527			24.024	51	43.3606	-1.06972		37.4451	38.0181	0.093637		0.107673	0.044746	0.062926			24.024	39	42.0303	0.485233		44.2171	38.7185	-0.826906		-0.040939	0.027721	-0.068661
24.1308	48	41.3707	-0.956856		43.022	39.3471	-0.560277		0.037137	0.016854	0.020283			24.1308	49	42.3985	-0.943069		39.0385	37.2102	-0.292625		0.07839	0.044414	0.033976			24.1308	43	41.0909	-0.291142		48.9973	37.8977	-1.5857		-0.042536	0.027319	-0.069854
24.2376	54	40.5802	-1.82621		48.9973	38.5729	-1.48923		0.032914	0.01705	0.015864			24.2376	45	41.5772	-0.510236		38.2418	36.4768	-0.28542		0.055631	0.044534	0.011097			24.2376	43	40.2943	-0.412621		37.8434	37.151	-0.112564		0.043447	0.027429	0.016018
24.3443	57	40.021	-2.24893		40.2336	37.9267	-0.363687		0.121967	0.018074	0.103893			24.3443	47	41.002	-0.874904		43.022	35.8739	-1.0898		0.0299	0.045482	-0.015582			24.3443	40	39.7459	-0.040182		38.2418	36.5348	-0.276039		0.015094	0.028463	-0.013369
24.4511	46	39.2598	-0.993784		38.2418	37.1899	-0.1701		0.063341	0.018215	0.045126			24.4511	39	40.2116	0.194017		43.4204	35.1766	-1.25107		-0.035127	0.045539	-0.080666			24.4511	36	38.9776	0.496264		37.8434	35.8256	-0.328017		-0.016505	0.028492	-0.044997
24.5579	42	38.6771	-0.512734		43.022	36.5525	-0.986335		-0.007982	0.019006	-0.026988			24.5579	38	39.611	0.261331		41.4286	34.5806	-1.06394		-0.028369	0.046247	-0.074616			24.5579	51	38.4008	-1.76424		45.0138	35.2175	-1.46011		0.042447	0.029248	0.013199
24.6647	39	38.1586	-0.134736		35.055	35.9598	0.152817		0.036156	0.019975	0.016181			24.6647	41	39.0783	-0.300118		37.4451	34.0294	-0.558195		0.030675	0.047126	-0.016451			24.6647	56	37.8912	-2.41989		33.8599	34.655	0.136642		0.178953	0.030188	0.148766
24.7714	48	37.8599	-1.4636		41.4286	35.4928	-0.922216		0.050218	0.021748	0.02847			24.7714	48	38.7792	-1.33091		34.6566	33.6067	-0.178353		0.113741	0.048801	0.064941			24.7714	41	37.616	-0.528498		38.2418	34.2216	-0.650096		0.023477	0.032004	-0.008527
24.8782	30	37.1904	1.31279		42.2253	34.851	-1.13484		-0.106817	0.021886	-0.128703			24.8782	38	38.0851	0.013808		39.4368	33.003	-1.02452		-0.012294	0.048824	-0.061118			24.8782	34	36.938	0.503863		27.4863	33.6094	1.16792		0.07321	0.031958	0.041252
24.985	46	36.5394	-1.39488		37.4451	34.2244	-0.526329		0.070766	0.022051	0.048715			24.985	44	37.4104	-0.993424		37.4451	32.4138	-0.822204		0.055134	0.048872	0.006262			24.985	43	36.2797	-1.02483		37.4451	33.0114	-0.724546		0.047119	0.031948	0.015172
25.0918	39	35.9589	-0.486961		39.4368	33.6397	-0.923131		-0.003706	0.022465	-0.026171			25.0918	32	36.8103	0.850356		27.4863	31.8669	0.835557		0.051898	0.049167	0.002731			25.0918	60	35.6971	-3.13749		31.8682	32.4556	0.104053		0.227353	0.03222	0.195133
25.1985	42	35.0764	-1.06834		38.6401	32.906	-0.922459		0.028168	0.021512	0.006655			25.1985	43	35.8888	-1.08445		37.4451	31.1654	-1.02622		0.047119	0.04809	-0.000971			25.1985	54	34.7888	-2.61432		32.2665	31.7458	-0.091671		0.183354	0.030962	0.152392
25.3053	27	34.4877	1.44101		38.6401	32.3227	-1.01629		-0.111624	0.021839	-0.133462			25.3053	46	35.2799	-1.5806		31.0715	30.6177	-0.081397		0.138045	0.048304	0.08974			25.3053	38	34.1986	-0.616665		33.8599	31.1884	-0.459116		0.039161	0.03117	0.007991
25.4121	44	33.9667	-1.51258		23.9011	31.7811	1.61181		0.218937	0.02241	0.196527			25.4121	38	34.7428	-0.528389		29.0797	30.1119	0.191405		0.092766	0.048764	0.044002			25.4121	40	33.6806	-0.999183		34.2583	30.6729	-0.612568		0.052911	0.031652	0.021259
25.5188	35	33.5629	-0.242915		25.4945	31.308	1.15135		0.110543	0.023445	0.087098			25.5188	44	34.3304	-1.45775		29.0797	29.6756	0.110498		0.146049	0.049687	0.096362			25.5188	44	33.2877	-1.61494		33.8599	30.2273	-0.624283		0.090763	0.032647	0.058116
25.6256	27	32.9017	1.13578		27.8846	30.7122	0.535457		-0.010688	0.023212	-0.0339			25.6256	41	33.6439	-1.14884		29.8764	29.1119	-0.13986		0.110405	0.049331	0.061074			25.6256	36	32.6158	-0.564028		27.0879	29.6555	0.493329		0.09883	0.032203	0.066627
25.7324	40	32.5243	-1.18202		32.2665	30.2657	-0.35224		0.073981	0.024272	0.04971			25.7324	37	33.2591	-0.614994		31.4698	28.7011	-0.493554		0.055335	0.050276	0.00506			25.7324	37	32.2498	-0.780924		34.2583	29.2358	-0.858095		0.025984	0.033223	-0.007239
25.8392	33	31.8888	-0.193443		35.4533	29.6958	-0.966955		-0.023611	0.024024	-0.047635			25.8392	47	32.5997	-2.10051		28.6813	28.1622	-0.096934		0.175529	0.049902	0.125627			25.8392	36	31.6042	-0.732637		36.25	28.6893	-1.25577		-0.002304	0.032758	-0.035063
25.9459	36	31.3254	-0.779096		28.283	29.1656	0.165955		0.083368	0.02409	0.059277			25.9459	44	32.0169	-1.80652		32.6649	27.6632	-0.87514		0.103678	0.049846	0.053832			25.9459	38	31.0367	-1.12959		31.0715	28.1821	-0.518347		0.069187	0.032661	0.036525
26.0527	36	30.7251	-0.879146		25.4945	28.6203	0.619069		0.120768	0.023927	0.09684			26.0527	36	31.3947	-0.767543		25.4945	27.1477	0.327413		0.120768	0.049563	0.071205			26.0527	30	30.4294	0.078396		29.478	27.6586	-0.33512		0.005868	0.032314	-0.026447
26.1595	25	30.1954	1.03908		25.0962	28.1144	0.602496		-0.001279	0.024079	-0.025358			26.1595	40	30.8477	-1.44711		28.283	26.6718	-0.30296		0.121337	0.0496	0.071737			26.1595	43	29.8983	-1.99799		31.0715	27.1743	-0.699148		0.113451	0.032334	0.081117
26.2663	43	29.7855	-2.01519		29.0797	27.675	-0.260479		0.137608	0.02479	0.112818			26.2663	33	30.428	-0.447727		25.4945	26.2634	0.152285		0.089363	0.050203	0.03916			26.2663	26	29.4958	0.685582		31.0715	26.7575	-0.77392		-0.057537	0.032987	-0.090524
26.373	22	29.5423	1.60802		26.2912	27.3292	0.202434		-0.057537	0.026283	-0.08382			26.373	29	30.1855	0.220143		25.8929	25.9506	0.011339		0.038461	0.051591	-0.01313			26.373	27	29.2714	0.43713		25.8929	26.4365	0.10683		0.014052	0.034511	-0.020459
26.4798	24	29.3522	1.09251		25.8929	27.022	0.221905		-0.024977	0.027941	-0.052918			26.4798	37	29.9992	-1.15092		29.0797	25.6767	-0.631047		0.083232	0.053133	0.030099			26.4798	44	29.1017	-2.24601		24.2995	26.1555	0.376523		0.212751	0.036188	0.176563
26.5866	34	28.6859	-0.911364		30.6731	26.4803	-0.757048		0.034893	0.027013	0.007879			26.5866	24	29.306	1.08308		31.0715	25.1605	-1.06042		-0.08209	0.052061	-0.134151			26.5866	28	28.4168	0.078762		26.2912	25.634	-0.12818		0.021205	0.034922	-0.013717
26.6934	43	28.2013	-2.25678		29.8764	26.0304	-0.70364		0.12772	0.027048	0.100672			26.6934	30	28.806	-0.218002		23.1044	24.7379	0.339841		0.090483	0.051966	0.038516			26.6934	34	27.9291	-1.04115		27.4863	25.2049	-0.43515		0.07321	0.034775	0.038436
26.8001	32	27.6779	-0.764049		27.8846	25.5634	-0.439588		0.046888	0.026833	0.020056			26.8001	24	28.2645	0.870495		23.5028	24.297	0.163823		0.007003	0.051622	-0.044619			26.8001	37	27.3997	-1.57828		19.9176	24.7574	1.08445		0.222325	0.034354	0.187972
26.9069	31	27.487	-0.630959		31.0715	25.27	-1.04078		-0.000767	0.028413	-0.02918			26.9069	31	28.0767	-0.525036		29.478	24.034	-1.00269		0.016919	0.053092	-0.036173			26.9069	27	27.2284	0.043963		33.0632	24.4872	-1.49147		-0.065107	0.035973	-0.10108
27.0137	31	26.8732	-0.741193		26.6896	24.7687	-0.371823		0.051084	0.027543	0.023541			27.0137	28	27.4389	-0.106043		23.9011	23.5561	-0.070566		0.054073	0.052082	0.001992			27.0137	46	26.5997	-2.86042		25.8929	24.0037	-0.371265		0.205624	0.034796	0.170829
27.1205	26	26.3863	0.075764		26.6896	24.3313	-0.456493		-0.008687	0.027383	-0.03607			27.1205	32	26.936	-0.895205		21.9094	23.1432	0.263603		0.133089	0.051798	0.081292			27.1205	25	26.1089	0.221777		29.8764	23.5842	-1.15116		-0.057537	0.034453	-0.09199
27.2272	29	25.9668	-0.563243		29.8764	23.9307	-1.08778		-0.009875	0.02758	-0.037455			27.2272	31	26.5047	-0.807377		27.4863	22.7674	-0.900075		0.04087	0.051878	-0.011008			27.2272	33	25.6908	-1.27236		23.9011	23.2017	-0.143068		0.112607	0.034526	0.07808
27.334	24	25.5586	0.318157		32.2665	23.5396	-1.53633		-0.093372	0.027796	-0.121168			27.334	28	26.0854	-0.361819		28.6813	22.4007	-1.17275		-0.007982	0.051981	-0.059963			27.334	26	25.2846	-0.14031		28.283	22.8282	-1.02568		-0.02765	0.034625	-0.062275
27.4408	27	25.0559	-0.37415		22.7061	23.1034	0.083377		0.059299	0.027399	0.0319			27.4408	32	25.5655	-1.13747		22.3077	21.9866	-0.067989		0.126506	0.051466	0.07504			27.4408	23	24.7761	0.370344		23.5028	22.4077	-0.225873		-0.007182	0.034032	-0.041214
27.5475	27	24.8854	-0.406947		29.8764	22.8398	-1.28736		-0.033156	0.02899	-0.062146			27.5475	33	25.3991	-1.32315		25.0962	21.7496	-0.668028		0.095007	0.052969	0.042038			27.5475	18	24.6258	1.56171		29.0797	22.1636	-1.28252		-0.14548	0.035708	-0.181189
27.6543	32	24.503	-1.3253		26.2912	22.4764	-0.743998		0.067494	0.029178	0.038315			27.6543	35	25.0069	-1.68914		36.6484	21.4091	-2.51731		-0.015221	0.053045	-0.068266			27.6543	26	24.2449	-0.344197		25.8929	21.8173	-0.800936		0.001377	0.035764	-0.034387
27.7611	19	24.131	1.17713		20.7143	22.1215	0.309194		-0.028369	0.029389	-0.057758			27.7611	32	24.6257	-1.30361		22.3077	21.0767	-0.260627		0.126506	0.053144	0.073362			27.7611	24	23.875	-0.02552		27.8846	21.4792	-1.21302		-0.048698	0.035847	-0.084546
27.8679	20	23.9272	0.878156		25.4945	21.8569	-0.72044		-0.0774	0.030608	-0.108008			27.8679	35	24.4233	-1.78779		24.2995	20.8366	-0.702487		0.127998	0.054265	0.073734			27.8679	27	23.6858	-0.637827		22.3077	21.2331	-0.227517		0.065521	0.037076	0.028445
27.9746	22	23.7251	0.367797		19.5192	21.6005	0.471079		0.040642	0.031746	0.008897			27.9746	25	24.2224	-0.15552		25.4945	20.6044	-0.968499		-0.006508	0.055295	-0.061803			27.9746	24	23.4966	-0.102764		27.4863	20.9957	-1.23802		-0.044146	0.038188	-0.082334
28.0814	27	23.1559	-0.739805		24.2995	21.1612	-0.636642		0.035722	0.030463	0.005258			28.0814	29	23.6307	-0.997062		25.4945	20.1831	-1.05194		0.043824	0.053871	-0.010047			28.0814	16	22.9107	1.72768		24.6978	20.5703	-0.830533		-0.133003	0.036539	-0.169542
28.1882	17	22.766	1.39847		24.2995	20.811	-0.70768		-0.111274	0.030363	-0.141638			28.1882	30	23.2297	-1.23608		22.7061	19.853	-0.598752		0.096721	0.053655	0.043066			28.1882	31	22.5197	-1.5231		13.9423	20.2349	1.68524		0.28968	0.036273	0.253407
28.295	32	22.5461	-1.67122		25.8929	20.5503	-1.04993		0.07289	0.031358	0.041531			28.295	24	23.0095	-0.202189		25.8929	19.6143	-1.23387		-0.024977	0.054551	-0.079527			28.295	18	22.3117	1.01627		15.5357	19.9907	1.13026		0.050218	0.037259	0.012959
28.4017	17	22.1711	1.25417		17.5275	20.2155	0.642049		-0.010133	0.031239	-0.041372			28.4017	24	22.624	-0.280876		21.511	19.2988	-0.476976		0.037137	0.054314	-0.017177			28.4017	19	21.9353	0.673402		24.6978	19.6703	-1.01164		-0.083307	0.036964	-0.120271
28.5085	33	21.9657	-1.92083		21.511	19.9697	-0.332317		0.151127	0.032242	0.118885			28.5085	19	22.4188	0.784329		23.9011	19.0744	-0.987291		-0.073368	0.055218	-0.128586			28.5085	20	21.7415	0.389419		16.3324	19.4406	0.769099		0.06964	0.037955	0.031685
28.6153	19	21.8685	0.658073		21.511	19.7858	-0.371983		-0.040486	0.033898	-0.074384			28.6153	36	22.3286	-2.27857		27.8846	18.913	-1.69898		0.088432	0.056779	0.031653			28.6153	27	21.6629	-1.02712		23.1044	19.2744	-0.7968		0.053212	0.039669	0.013543
28.7221	27	21.558	-1.04732		23.1044	19.4997	-0.749932		0.053212	0.033988	0.019224			28.7221	28	22.011	-1.13181		22.3077	18.6461	-0.775266		0.07839	0.056742	0.021647			28.7221	27	21.3527	-1.08682		20.316	19.0038	-0.291123		0.09883	0.039571	0.059259
28.8288	17	21.4147	1.07073		22.7061	19.3019	-0.714403		-0.091426	0.035204	-0.126629			28.8288	20	21.8712	0.418423		18.3242	18.4694	0.033918		0.029583	0.057845	-0.028262			28.8288	25	21.2224	-0.755517		22.7061	18.8231	-0.814885		0.032579	0.040758	-0.008179
28.9356	26	21.0612	-0.968587		21.511	19.0014	-0.541101		0.065037	0.034874	0.030163			28.9356	28	21.5074	-1.22699		17.1291	18.1865	0.255477		0.174609	0.057375	0.117234			28.9356	24	20.8643	-0.640069		25.8929	18.537	-1.44559		-0.024977	0.040169	-0.065146
29.0424	25	20.7193	-0.856138		20.7143	18.7069	-0.441065		0.064516	0.034618	0.029898			29.0424	21	21.1558	0.033997		17.9258	17.9092	-0.003925		0.054073	0.056983	-0.00291			29.0424	35	20.5193	-2.44768		23.5028	18.2561	-1.08223		0.140201	0.039683	0.100518
29.1491	24	20.4413	-0.726424		25.8929	18.4457	-1.46353		-0.024977	0.034807	-0.059784			29.1491	16	20.8719	1.21799		26.2912	17.6657	-1.68221		-0.150056	0.057047	-0.207103			29.1491	25	20.2434	-0.951324		19.5192	18.0087	-0.341906		0.085585	0.03972	0.045865
29.2559	22	20.2765	-0.367461		24.2995	18.2451	-1.22821		-0.032571	0.035785	-0.068356			29.2559	22	20.7084	-0.275365		15.5357	17.4841	0.494311		0.121803	0.057912	0.063891			29.2559	27	20.0891	-1.33001		17.9258	17.8229	-0.024304		0.144374	0.040659	0.103715
29.3627	23	20.1137	-0.601831		17.9258	18.0504	0.029426		0.086219	0.036704	0.049516			29.3627	26	20.5469	-1.06944		16.3324	17.3081	0.241426		0.164793	0.058713	0.106081			29.3627	31	19.9359	-1.98717		14.739	17.6433	0.756494		0.268874	0.041515	0.227359
29.4695	21	19.795	-0.262943		15.1374	17.7797	0.67915		0.114337	0.036407	0.07793			29.4695	28	20.2192	-1.47043		16.7308	17.0533	0.078856		0.183354	0.058276	0.125078			29.4695	30	19.6139	-1.89623		19.1209	17.3855	-0.396877		0.15942	0.040975	0.118445
29.5762	25	19.5924	-1.08152		21.9094	17.569	-0.927287		0.04491	0.036971	0.007939			29.5762	28	20.0149	-1.50905		15.1374	16.8598	0.442702		0.220724	0.058716	0.162007			29.5762	17	19.4172	0.586247		12.7473	17.1884	1.24389		0.100077	0.041432	0.058645
29.683	26	19.1833	-1.33686		16.7308	17.2546	0.128074		0.155886	0.03592	0.119965			29.683	27	19.5908	-1.42591		19.1209	16.5591	-0.58586		0.120768	0.057518	0.06325			29.683	19	18.9977	-0.000527		22.3077	16.8846	-1.14821		-0.051995	0.040046	-0.092042
29.7898	21	19.2642	-0.378786		17.1291	17.1909	0.014927		0.07005	0.038647	0.031403			29.7898	28	19.6878	-1.57086		17.5275	16.516	-0.241604		0.166085	0.060163	0.105922			29.7898	22	19.1067	-0.616851		23.9011	16.8371	-1.44493		-0.027236	0.043002	-0.070237
29.8966	19	19.2823	0.064767		26.2912	17.1055	-1.79147		-0.101858	0.040693	-0.142551			29.8966	24	19.7177	-0.874116		21.9094	16.4502	-1.16631		0.030827	0.062099	-0.031272			29.8966	21	19.1452	-0.404757		17.1291	16.7682	-0.087199		0.07005	0.045119	0.024932

## Sheet: Protein Sequences
Protein construct	Sequence	N-terminal Helix Gene	Uniprot # for N-terminal Helix
EndophilinB1-N33-F18W-F9W-SUMO-C-sTEV-His6	MNIMDFNVKKLAADAGTWLSRAVQFTEEKLGQAGSGSMSDSEVNQEAKPEVKPEVKPETHINLKVSDGSSEIFFKIKKTTPLRRLMEAFAKRQGKEMDSLRFLYDGIRIQADQTPEDLDMEDNDIIEAHREQIGGCENLYFQSHHHHHH*	SHLB1_HUMAN	Q9Y371
Amphiphiphysin-N25-F9W-SUMO-C-sTEV-His6	MADIKTGIWAKNVQKRLNRAQEKVLGSGSMSDSEVNQEAKPEVKPEVKPETHINLKVSDGSSEIFFKIKKTTPLRRLMEAFAKRQGKEMDSLRFLYDGIRIQADQTPEDLDMEDNDIIEAHREQIGGCENLYFQSHHHHHH*	AMPH_HUMAN	P49418
CHMP4B-N19-F8W-SUMO-C-sTEV-His6	MSVFGKLWGAGGGKAGKGGGSGSMSDSEVNQEAKPEVKPEVKPETHINLKVSDGSSEIFFKIKKTTPLRRLMEAFAKRQGKEMDSLRFLYDGIRIQADQTPEDLDMEDNDIIEAHREQIGGCENLYFQSHHHHHH*	CHM4B_HUMAN	Q9H444
Huntingtin-N17-F11W-SUMO-C-sTEV-His6	MATLEKLMKAWESLKSFGSGSMSDSEVNQEAKPEVKPEVKPETHINLKVSDGSSEIFFKIKKTTPLRRLMEAFAKRQGKEMDSLRFLYDGIRIQADQTPEDLDMEDNDIIEAHREQIGGCENLYFQSHHHHHH*	HD_HUMAN	P42858
HIS6-SUMO-C	MHHHHHHGSGSMSDSEVNQEAKPEVKPEVKPETHINLKVSDGSSEIFFKIKKTTPLRRLMEAFAKRQGKEMDSLRFLYDGIRIQADQTPEDLDMEDNDIIEAHREQIGGC*	N/A	N/A
CONTROL-SUMO-C-sTEV-His6	MGSGSMSDSEVNQEAKPEVKPEVKPETHINLKVSDGSSEIFFKIKKTTPLRRLMEAFAKRQGKEMDSLRFLYDGIRIQADQTPEDLDMEDNDIIEAHREQIGGCENLYFQSHHHHHH*	N/A	N/A
HIS6-SUMO-C-2RXA	MHHHHHHGSGSMSDSEVNQEAKPEVKPEVKPETHINLKVSDGSSEIFFKIKKTTPLRRLMEAFAKRQGKEMDSLAFLYDGIAIQADQTPEDLDMEDNDIIEAHREQIGGC*	N/A	N/A
HIS6-SUMO-C-4RXA	MHHHHHHGSGSMSDSEVNQEAKPEVKPEVKPETHINLKVSDGSSEIFFKIKKTTPLARLMEAFAKRQGKEMDSLAFLYDGIAIQADQTPEDLDMEDNDIIEAHAEQIGGC*	N/A	N/A
CONTROL-SUMO-C-sTEV-His6-2RXA	MGSGSMSDSEVNQEAKPEVKPEVKPETHINLKVSDGSSEIFFKIKKTTPLRRLMEAFAKRQGKEMDSLAFLYDGIAIQADQTPEDLDMEDNDIIEAHREQIGGCENLYFQSHHHHHH*	N/A	N/A

## Sheet: Figure S4
Amphiphysin (8uM)			DOPC/DOPS = 70/30, Z-average 66.3 nm				CHMP4B (8uM)			DOPC/DOPS = 70/30, Z-average 66.3 nm				Endophilin B1 (8uM)			DOPC/DOPS = 70/30, Z-average 66.3 nm				Huntingtin (8uM)			DOPC/DOPS = 70/30, Z-average 66.3 nm
Buffer			Lipids (4 mM)				Buffer			Lipids				Buffer			Lipids				Buffer			Lipids
Wavelength(nm)	CD (mdeg)		Wavelength(nm)	CD (mdeg)			Wavelength(nm)	CD (mdeg)		Wavelength(nm)	CD (mdeg)			Wavelength(nm)	CD (mdeg)		Wavelength(nm)	CD (mdeg)			Wavelength(nm)	CD (mdeg)		Wavelength(nm)	CD (mdeg)
299.5	-0.026578		299.5	-0.148982			299.5	-0.037877		299.5	0.000135			299.5	0.119106		299.5	-0.257142			299.5	-0.0718		299.5	-0.00169
299	-0.045917		299	-0.087918			299	0.045191		299	0.038494			299	0.131256		299	-0.173074			299	-0.021138		299	-0.006599
298.5	0.004378		298.5	-0.090526			298.5	0.087923		298.5	0.056541			298.5	0.140215		298.5	-0.135735			298.5	0.00148		298.5	-0.010119
298	0.028109		298	-0.074858			298	-0.003997		298	0.001527			298	0.069337		298	-0.168102			298	-0.004858		298	-0.004706
297.5	-0.011176		297.5	0.007392			297.5	-0.014221		297.5	0.028259			297.5	0.021191		297.5	-0.054362			297.5	0.01814		297.5	0.014703
297	-0.032862		297	0.046232			297	-0.028797		297	0.008634			297	-0.026052		297	0.040429			297	0.005479		297	0.005761
296.5	0.069247		296.5	0.081602			296.5	0.029042		296.5	0.010457			296.5	0.037497		296.5	0.126409			296.5	0.055047		296.5	0.062199
296	0.021126		296	0.072262			296	0.050366		296	-0.042844			296	-0.103964		296	0.14957			296	0.014413		296	0.017867
295.5	-3.8e-05		295.5	0.116842			295.5	-0.047002		295.5	-0.049776			295.5	-0.174872		295.5	0.223532			295.5	-0.014355		295.5	0.019212
295	-0.006293		295	0.077952			295	-0.080625		295	-0.051432			295	-0.213718		295	0.248475			295	0.017593		295	-0.096628
294.5	0.014353		294.5	0.079292			294.5	-0.093655		294.5	-0.049547			294.5	-0.194726		294.5	0.326973			294.5	-0.038059		294.5	-0.009788
294	0.039401		294	0.097822			294	-0.144897		294	-0.090675			294	-0.223416		294	0.416317			294	-0.07034		294	0.043873
293.5	0.055287		293.5	0.044682			293.5	-0.056591		293.5	0.054295			293.5	-0.240808		293.5	0.38122			293.5	-0.034606		293.5	0.042266
293	0.047107		293	0.029732			293	-0.14612		293	0.071754			293	-0.276229		293	0.439914			293	-0.051831		293	0.047349
292.5	0.059256		292.5	0.017862			292.5	-0.114774		292.5	0.080499			292.5	-0.198581		292.5	0.520266			292.5	-0.009092		292.5	0.032886
292	0.11598		292	-0.006578			292	-0.013746		292	0.030257			292	-0.140707		292	0.445536			292	0.0562		292	0.046805
291.5	0.117513		291.5	-0.004068			291.5	-0.019334		291.5	0.049237			291.5	-0.119561		291.5	0.321646			291.5	0.081579		291.5	0.109383
291	0.03301		291	-0.006978			291	0.042098		291	0.088018			291	-0.107029		291	0.18967			291	0.095243		291	0.063219
290.5	-0.055012		290.5	-0.018088			290.5	0.041423		290.5	0.015286			290.5	-0.06484		290.5	0.107013			290.5	0.116452		290.5	0.034552
290	-0.071798		290	-0.035938			290	0.009253		290	-0.024347			290	0.003667		290	0.042959			290	0.13179		290	0.0275
289.5	-0.034005		289.5	0.019312			289.5	-0.019079		289.5	-0.10522			289.5	0.012571		289.5	-0.095628			289.5	0.168208		289.5	0.051466
289	-0.095894		289	0.106832			289	-0.051026		289	-0.138398			289	-0.031168		289	-0.118528			289	0.025721		289	0.127872
288.5	-0.017229		288.5	0.115372			288.5	-0.049999		288.5	-0.092555			288.5	-0.041456		288.5	-0.067625			288.5	0.080017		288.5	0.161639
288	-0.001385		288	0.034352			288	-0.033815		288	-0.202356			288	-0.001716		288	-0.085387			288	0.078558		288	0.032475
287.5	0.068654		287.5	0.063712			287.5	-0.054136		287.5	-0.099326			287.5	0.016318		287.5	-0.073897			287.5	0.059091		287.5	0.059792
287	0.20327		287	0.153222			287	-0.001885		287	-0.087164			287	0.060872		287	-0.055429			287	0.09806		287	0.099165
286.5	0.082463		286.5	0.264822			286.5	-0.078661		286.5	-0.145158			286.5	-0.043577		286.5	0.006385			286.5	0.014859		286.5	0.104128
286	0.026211		286	0.150002			286	-0.084107		286	-0.050739			286	-0.09481		286	-0.013228			286	-0.010158		286	-0.070817
285.5	0.01942		285.5	0.109632			285.5	-0.039754		285.5	-0.060878			285.5	-0.086104		285.5	-0.09505			285.5	-0.015801		285.5	-0.120447
285	-0.014308		285	0.218342			285	-0.045327		285	-0.088527			285	-0.053653		285	-0.011624			285	0.012706		285	-0.027915
284.5	-0.080975		284.5	0.255942			284.5	-0.058893		284.5	-0.109085			284.5	-0.053048		284.5	-0.018459			284.5	0.041411		284.5	-0.037425
284	-0.143015		284	0.256282			284	-0.063233		284	-0.240797			284	-0.088798		284	-0.063351			284	0.035774		284	-0.057753
283.5	-0.176678		283.5	0.183142			283.5	-0.08311		283.5	-0.249325			283.5	-0.057351		283.5	-0.188486			283.5	0.002064		283.5	-0.089463
283	-0.113159		283	0.186412			283	-0.063378		283	-0.333186			283	-0.016187		283	-0.199257			283	0.034282		283	-0.016147
282.5	-0.08723		282.5	0.186112			282.5	-0.026781		282.5	-0.356554			282.5	0.018827		282.5	-0.127908			282.5	0.118073		282.5	0.045815
282	-0.052013		282	0.196532			282	-0.047153		282	-0.410242			282	0.070246		282	-0.016304			282	0.170114		282	0.126938
281.5	-0.013947		281.5	0.216132			281.5	-0.019707		281.5	-0.411358			281.5	0.056981		281.5	-0.011754			281.5	0.123385		281.5	0.139349
281	-0.005241		281	0.158532			281	0.043308		281	-0.316682			281	0.072732		281	0.005483			281	0.085048		281	0.134117
280.5	0.097201		280.5	0.211192			280.5	0.06605		280.5	-0.281224			280.5	0.133637		280.5	0.021609			280.5	0.124649		280.5	0.160862
280	0.216212		280	0.241902			280	0.094741		280	-0.233847			280	0.098899		280	0.144508			280	0.205449		280	0.209096
279.5	0.197625		279.5	0.216402			279.5	0.047787		279.5	-0.147936			279.5	0.141465		279.5	0.117695			279.5	0.222818		279.5	0.150283
279	0.221008		279	0.222072			279	0.077675		279	-0.134843			279	0.095092		279	0.078473			279	0.095799		279	0.174371
278.5	0.149268		278.5	0.174822			278.5	0.03257		278.5	-0.082843			278.5	0.024827		278.5	0.03713			278.5	0.025352		278.5	0.124844
278	0.02258		278	0.152722			278	-0.112234		278	-0.145314			278	-0.102983		278	-0.001768			278	0.036467		278	0.045089
277.5	-0.076201		277.5	0.136772			277.5	-0.153039		277.5	-0.144706			277.5	-0.185499		277.5	-0.073148			277.5	-0.004452		277.5	0.025326
277	-0.078878		277	0.101232			277	-0.116306		277	-0.182629			277	-0.162763		277	-0.084949			277	-0.032964		277	-0.009877
276.5	-0.106972		276.5	0.152572			276.5	-0.098523		276.5	-0.115705			276.5	-0.154875		276.5	-0.10897			276.5	-0.00907		276.5	-0.068002
276	-0.089523		276	0.106872			276	-0.105204		276	-0.190832			276	-0.159172		276	-0.147108			276	0.030076		276	-0.112918
275.5	-0.040007		275.5	0.091852			275.5	-0.08102		275.5	-0.194236			275.5	-0.168707		275.5	-0.284811			275.5	0.092103		275.5	-0.074026
275	-0.017783		275	0.201442			275	-0.030377		275	-0.281294			275	-0.151834		275	-0.272926			275	0.097711		275	-0.005297
274.5	0.053447		274.5	0.193132			274.5	0.055036		274.5	-0.292101			274.5	-0.024715		274.5	-0.194859			274.5	0.125415		274.5	-0.003804
274	0.106076		274	0.331492			274	-0.03762		274	-0.259492			274	-0.030034		274	-0.122153			274	0.116182		274	0.037747
273.5	0.119897		273.5	0.356762			273.5	-0.071798		273.5	-0.288953			273.5	-0.029648		273.5	-0.087515			273.5	0.204712		273.5	0.079342
273	0.072771		273	0.315252			273	-0.137993		273	-0.374762			273	-0.147258		273	-0.068115			273	0.153824		273	0.095106
272.5	0.005369		272.5	0.347572			272.5	-0.258118		272.5	-0.34034			272.5	-0.177755		272.5	-0.080148			272.5	0.076328		272.5	0.099396
272	-0.01439		272	0.359202			272	-0.320487		272	-0.261201			272	-0.110378		272	0.0035			272	0.004104		272	0.038402
271.5	-0.002864		271.5	0.262862			271.5	-0.307106		271.5	-0.236684			271.5	-0.079208		271.5	-0.063033			271.5	0.029481		271.5	-0.006319
271	0.023		271	0.217322			271	-0.311013		271	-0.273318			271	-0.057927		271	-0.075845			271	0.065638		271	0.030465
270.5	0.008205		270.5	0.167792			270.5	-0.205174		270.5	-0.281094			270.5	-0.039465		270.5	-0.133172			270.5	0.066488		270.5	-0.014783
270	0.043252		270	0.174772			270	-0.247494		270	-0.301371			270	-0.02104		270	-0.174249			270	-0.041509		270	-0.056882
269.5	-0.057455		269.5	0.166842			269.5	-0.184066		269.5	-0.360086			269.5	-0.009568		269.5	-0.289066			269.5	-0.097038		269.5	-0.091949
269	0.022782		269	0.248942			269	-0.09418		269	-0.316654			269	0.058464		269	-0.140688			269	-0.010531		269	-0.037111
268.5	-0.008915		268.5	0.290512			268.5	-0.136884		268.5	-0.400219			268.5	-0.018367		268.5	-0.100924			268.5	-0.000966		268.5	0.025449
268	-0.085991		268	0.289622			268	-0.18975		268	-0.362763			268	-0.09018		268	-0.103661			268	-0.027862		268	-0.000939
267.5	-0.127979		267.5	0.354702			267.5	-0.208777		267.5	-0.439093			267.5	-0.09069		267.5	-0.060958			267.5	-0.055952		267.5	0.040885
267	-0.142412		267	0.337852			267	-0.220496		267	-0.445575			267	-0.080927		267	-0.065872			267	-0.037736		267	0.063994
266.5	-0.069109		266.5	0.349562			266.5	-0.157346		266.5	-0.361406			266.5	-0.070912		266.5	0.004654			266.5	0.050244		266.5	0.096253
266	-0.012092		266	0.346772			266	-0.124564		266	-0.356302			266	-0.002724		266	0.032368			266	0.138674		266	0.039044
265.5	-0.033644		265.5	0.361202			265.5	-0.131085		265.5	-0.450876			265.5	-0.020836		265.5	-0.11571			265.5	0.166062		265.5	-0.054217
265	0.008935		265	0.407812			265	-0.07204		265	-0.417997			265	0.030374		265	-0.055343			265	0.199382		265	-0.030947
264.5	0.034257		264.5	0.489152			264.5	-0.114337		264.5	-0.51707			264.5	0.04159		264.5	-0.02935			264.5	0.180907		264.5	-0.017167
264	0.03583		264	0.372312			264	-0.013576		264	-0.392273			264	0.038157		264	-0.088625			264	0.188275		264	-0.112643
263.5	0.119237		263.5	0.417222			263.5	0.066203		263.5	-0.329758			263.5	0.14558		263.5	-0.161266			263.5	0.264775		263.5	-0.182303
263	0.115487		263	0.367562			263	0.042092		263	-0.29642			263	0.092267		263	-0.241063			263	0.215255		263	-0.199857
262.5	0.078726		262.5	0.363862			262.5	-0.008442		262.5	-0.339911			262.5	0.041337		262.5	-0.269178			262.5	0.165157		262.5	-0.19413
262	0.018529		262	0.332052			262	0.013222		262	-0.323505			262	0.020667		262	-0.230277			262	0.107355		262	-0.142838
261.5	-0.002861		261.5	0.322872			261.5	0.001434		261.5	-0.271259			261.5	0.023538		261.5	-0.183566			261.5	0.061877		261.5	-0.058603
261	-0.031512		261	0.327932			261	-0.08106		261	-0.189776			261	0.006479		261	-0.265635			261	0.078312		261	-0.036942
260.5	-0.011664		260.5	0.408542			260.5	-0.137951		260.5	-0.284788			260.5	0.003218		260.5	-0.254095			260.5	0.052981		260.5	-0.010781
260	-0.070343		260	0.328292			260	-0.190885		260	-0.339697			260	-0.100534		260	-0.184596			260	0.033507		260	-0.069693
259.5	-0.11019		259.5	0.314072			259.5	-0.195788		259.5	-0.386104			259.5	-0.127376		259.5	-0.107304			259.5	0.085119		259.5	-0.007162
259	-0.078357		259	0.400382			259	-0.195888		259	-0.335668			259	-0.106356		259	-0.017978			259	0.043904		259	0.040012
258.5	0.010959		258.5	0.530372			258.5	-0.165135		258.5	-0.352167			258.5	-0.04358		258.5	0.013093			258.5	0.13408		258.5	0.07586
258	-0.001736		258	0.501812			258	-0.183769		258	-0.279298			258	-0.081494		258	-0.024847			258	0.085952		258	0.038346
257.5	-0.044855		257.5	0.479362			257.5	-0.175754		257.5	-0.322859			257.5	-0.036237		257.5	-0.071874			257.5	0.060285		257.5	-0.009157
257	-0.052334		257	0.534712			257	-0.267623		257	-0.228276			257	-0.056265		257	-0.040474			257	0.020712		257	0.138142
256.5	-0.007881		256.5	0.569152			256.5	-0.211576		256.5	-0.241903			256.5	0.039376		256.5	-0.050837			256.5	0.033656		256.5	0.14587
256	-0.025033		256	0.508342			256	-0.279177		256	-0.245506			256	0.05059		256	-0.149041			256	-0.003775		256	0.101026
255.5	-0.023795		255.5	0.512772			255.5	-0.303142		255.5	-0.22879			255.5	0.026881		255.5	-0.136811			255.5	0.024416		255.5	0.130425
255	-0.115067		255	0.444592			255	-0.285126		255	-0.299543			255	0.043709		255	-0.181712			255	-0.002925		255	0.085762
254.5	-0.105296		254.5	0.513112			254.5	-0.258217		254.5	-0.325639			254.5	0.129347		254.5	-0.165556			254.5	0.047089		254.5	0.204403
254	-0.064782		254	0.514992			254	-0.256458		254	-0.250127			254	0.175714		254	-0.126596			254	0.057397		254	0.191966
253.5	-0.06525		253.5	0.484562			253.5	-0.173534		253.5	-0.195329			253.5	0.128853		253.5	-0.130615			253.5	0.076165		253.5	0.175106
253	0.023478		253	0.559852			253	-0.143952		253	-0.166857			253	0.186884		253	-0.170376			253	0.14561		253	0.124956
252.5	0.043027		252.5	0.600982			252.5	-0.112481		252.5	-0.190838			252.5	0.179321		252.5	-0.131869			252.5	0.177355		252.5	0.216013
252	-0.033948		252	0.603492			252	-0.12819		252	-0.228569			252	0.123336		252	-0.122183			252	0.114502		252	0.214989
251.5	0.078939		251.5	0.574902			251.5	-0.075423		251.5	-0.252538			251.5	0.170724		251.5	-0.113058			251.5	0.099018		251.5	0.15724
251	0.090607		251	0.548182			251	-0.138766		251	-0.265899			251	0.132353		251	-0.075862			251	0.052114		251	0.005916
250.5	0.04759		250.5	0.469872			250.5	-0.139136		250.5	-0.298178			250.5	0.138493		250.5	-0.172588			250.5	0.05123		250.5	-0.059392
250	0.008023		250	0.437562			250	-0.149214		250	-0.463756			250	0.110949		250	-0.199338			250	0.017734		250	-0.04147
249.5	0.059102		249.5	0.409122			249.5	-0.142544		249.5	-0.472437			249.5	0.156714		249.5	-0.179939			249.5	0.010395		249.5	-0.118731
249	0.155711		249	0.343082			249	-0.069982		249	-0.526463			249	0.220498		249	-0.287055			249	0.096828		249	-0.23025
248.5	0.178652		248.5	0.384912			248.5	-0.136674		248.5	-0.552133			248.5	0.18241		248.5	-0.351179			248.5	0.167911		248.5	-0.287183
248	0.123741		248	0.300632			248	-0.206606		248	-0.585892			248	0.18483		248	-0.375267			248	0.086694		248	-0.369387
247.5	0.156642		247.5	0.350432			247.5	-0.134207		247.5	-0.571863			247.5	0.207241		247.5	-0.35011			247.5	0.113206		247.5	-0.23871
247	0.08663		247	0.340522			247	-0.183517		247	-0.550316			247	0.099443		247	-0.37998			247	0.090815		247	-0.287245
246.5	0.071225		246.5	0.265992			246.5	-0.20896		246.5	-0.635834			246.5	0.108735		246.5	-0.37293			246.5	0.04881		246.5	-0.26284
246	-0.047068		246	0.258522			246	-0.287564		246	-0.622233			246	0.032311		246	-0.413443			246	-0.042897		246	-0.206284
245.5	-0.143055		245.5	0.257612			245.5	-0.245707		245.5	-0.663704			245.5	-0.029579		245.5	-0.404169			245.5	-0.080421		245.5	-0.247408
245	-0.211191		245	0.264712			245	-0.274915		245	-0.706323			245	-0.067652		245	-0.384065			245	-0.209557		245	-0.194369
244.5	-0.20163		244.5	0.336982			244.5	-0.273835		244.5	-0.830834			244.5	-0.11601		244.5	-0.461168			244.5	-0.121252		244.5	-0.138128
244	-0.25714		244	0.278102			244	-0.252132		244	-1.04737			244	-0.139205		244	-0.576571			244	-0.087713		244	-0.304721
243.5	-0.252755		243.5	0.250292			243.5	-0.177451		243.5	-1.11752			243.5	-0.098465		243.5	-0.577025			243.5	-0.113307		243.5	-0.345653
243	-0.274969		243	0.282932			243	-0.202854		243	-1.09027			243	-0.159373		243	-0.537604			243	-0.193358		243	-0.366721
242.5	-0.252901		242.5	0.203032			242.5	-0.193027		242.5	-1.11006			242.5	-0.186203		242.5	-0.700322			242.5	-0.172536		242.5	-0.434386
242	-0.331334		242	0.161152			242	-0.342805		242	-1.05263			242	-0.2259		242	-0.76301			242	-0.298042		242	-0.528473
241.5	-0.319648		241.5	0.059172			241.5	-0.374975		241.5	-1.12218			241.5	-0.337713		241.5	-0.920031			241.5	-0.292056		241.5	-0.634365
241	-0.368132		241	-0.092944			241	-0.405966		241	-1.12719			241	-0.3808		241	-0.92322			241	-0.291697		241	-0.719473
240.5	-0.324583		240.5	-0.179901			240.5	-0.431236		240.5	-1.14869			240.5	-0.491366		240.5	-0.937499			240.5	-0.417383		240.5	-0.764514
240	-0.355753		240	-0.237216			240	-0.476943		240	-1.16242			240	-0.535758		240	-1.04872			240	-0.502089		240	-0.92471
239.5	-0.520163		239.5	-0.241635			239.5	-0.64649		239.5	-1.25812			239.5	-0.662671		239.5	-1.27025			239.5	-0.589991		239.5	-1.06292
239	-0.697204		239	-0.468639			239	-0.713902		239	-1.26752			239	-0.734994		239	-1.35552			239	-0.722997		239	-1.22828
238.5	-0.736624		238.5	-0.6322			238.5	-0.758384		238.5	-1.39791			238.5	-0.756114		238.5	-1.50819			238.5	-0.75581		238.5	-1.29428
238	-0.805751		238	-0.673735			238	-0.795485		238	-1.4117			238	-0.83151		238	-1.47786			238	-0.820407		238	-1.35387
237.5	-0.894845		237.5	-0.849506			237.5	-0.883455		237.5	-1.43926			237.5	-0.87622		237.5	-1.56902			237.5	-0.855439		237.5	-1.41403
237	-0.931645		237	-1.0192			237	-0.900635		237	-1.58816			237	-0.94557		237	-1.803			237	-0.869062		237	-1.56377
236.5	-1.00601		236.5	-1.27493			236.5	-0.895745		236.5	-1.63423			236.5	-1.05983		236.5	-1.96949			236.5	-0.840152		236.5	-1.68329
236	-1.03904		236	-1.38421			236	-0.939225		236	-1.78481			236	-1.15701		236	-2.13353			236	-0.901918		236	-1.71775
235.5	-0.983035		235.5	-1.57171			235.5	-0.943135		235.5	-1.90134			235.5	-1.24084		235.5	-2.35343			235.5	-0.86569		235.5	-1.84509
235	-1.06122		235	-1.79824			235	-0.954635		235	-2.03536			235	-1.34766		235	-2.66154			235	-0.866262		235	-2.0265
234.5	-1.05893		234.5	-1.97848			234.5	-0.933625		234.5	-2.15695			234.5	-1.38566		234.5	-2.8919			234.5	-0.848667		234.5	-2.18397
234	-1.10193		234	-2.20466			234	-1.02096		234	-2.33818			234	-1.4913		234	-3.11705			234	-1.05217		234	-2.39914
233.5	-1.21355		233.5	-2.45553			233.5	-1.12426		233.5	-2.42253			233.5	-1.61013		233.5	-3.37336			233.5	-1.14257		233.5	-2.5518
233	-1.20623		233	-2.64016			233	-1.09024		233	-2.53099			233	-1.62469		233	-3.54807			233	-1.12003		233	-2.7432
232.5	-1.21564		232.5	-2.84035			232.5	-1.05692		232.5	-2.63749			232.5	-1.59659		232.5	-3.76442			232.5	-1.10508		232.5	-2.88673
232	-1.29489		232	-2.87196			232	-1.11607		232	-2.76781			232	-1.6859		232	-3.79068			232	-1.19097		232	-2.97054
231.5	-1.39817		231.5	-3.01235			231.5	-1.22253		231.5	-2.82732			231.5	-1.78468		231.5	-3.88987			231.5	-1.22181		231.5	-3.10527
231	-1.50297		231	-3.13186			231	-1.35662		231	-3.02827			231	-1.98207		231	-4.06311			231	-1.38809		231	-3.1725
230.5	-1.62627		230.5	-3.27163			230.5	-1.38223		230.5	-3.17698			230.5	-2.06851		230.5	-4.39201			230.5	-1.4027		230.5	-3.28007
230	-1.78682		230	-3.37998			230	-1.42471		230	-3.28581			230	-2.17302		230	-4.49104			230	-1.54279		230	-3.34483
229.5	-1.91399		229.5	-3.55452			229.5	-1.5153		229.5	-3.42539			229.5	-2.36145		229.5	-4.63596			229.5	-1.66386		229.5	-3.37989
229	-1.88129		229	-3.62269			229	-1.47632		229	-3.57013			229	-2.47557		229	-4.79706			229	-1.67762		229	-3.58405
228.5	-2.02027		228.5	-3.93622			228.5	-1.43339		228.5	-3.70842			228.5	-2.55179		228.5	-5.16012			228.5	-1.74691		228.5	-3.73807
228	-2.12177		228	-4.092			228	-1.46521		228	-3.80048			228	-2.63425		228	-5.44404			228	-1.87843		228	-3.85148
227.5	-2.14787		227.5	-4.32049			227.5	-1.57472		227.5	-3.94312			227.5	-2.69785		227.5	-5.67073			227.5	-1.92023		227.5	-4.1056
227	-2.23852		227	-4.39555			227	-1.60248		227	-4.00879			227	-2.76259		227	-5.769			227	-1.94961		227	-4.19479
226.5	-2.30744		226.5	-4.41797			226.5	-1.65024		226.5	-4.22754			226.5	-2.90539		226.5	-5.8566			226.5	-1.96642		226.5	-4.25364
226	-2.35089		226	-4.55675			226	-1.75669		226	-4.18688			226	-2.92072		226	-6.03728			226	-2.06806		226	-4.46012
225.5	-2.39882		225.5	-4.54417			225.5	-1.88271		225.5	-4.24396			225.5	-3.02457		225.5	-6.06302			225.5	-2.13302		225.5	-4.48276
225	-2.35928		225	-4.56688			225	-1.85726		225	-4.30485			225	-2.9962		225	-6.06022			225	-2.08847		225	-4.43614
224.5	-2.43059		224.5	-4.6841			224.5	-1.71029		224.5	-4.31727			224.5	-2.90243		224.5	-6.18584			224.5	-2.10234		224.5	-4.56564
224	-2.445		224	-4.69401			224	-1.72693		224	-4.22306			224	-2.95915		224	-6.20854			224	-2.10461		224	-4.62622
223.5	-2.43479		223.5	-4.78068			223.5	-1.67785		223.5	-4.29956			223.5	-2.98842		223.5	-6.29326			223.5	-2.13863		223.5	-4.64069
223	-2.53268		223	-4.78908			223	-1.59353		223	-4.399			223	-2.96298		223	-6.22			223	-2.04052		223	-4.529
222.5	-2.59672		222.5	-4.80639			222.5	-1.57286		222.5	-4.40962			222.5	-3.04236		222.5	-6.19226			222.5	-2.09654		222.5	-4.50823
222	-2.65645		222	-4.86637			222	-1.52748		222	-4.49421			222	-3.13595		222	-6.26377			222	-2.15838		222	-4.57078
221.5	-2.72779		221.5	-4.77909			221.5	-1.63542		221.5	-4.50613			221.5	-3.37562		221.5	-6.1262			221.5	-2.32232		221.5	-4.59943
221	-2.67793		221	-5.01547			221	-1.76123		221	-4.57647			221	-3.4539		221	-6.29233			221	-2.32317		221	-4.71751
220.5	-2.69496		220.5	-5.0824			220.5	-1.82425		220.5	-4.75657			220.5	-3.50231		220.5	-6.50725			220.5	-2.42057		220.5	-4.66409
220	-2.73057		220	-5.28			220	-1.99991		220	-4.72506			220	-3.66069		220	-6.44409			220	-2.52211		220	-4.78113
219.5	-2.67808		219.5	-5.35432			219.5	-2.00191		219.5	-4.64421			219.5	-3.73153		219.5	-6.76828			219.5	-2.51328		219.5	-4.949
219	-2.78113		219	-5.5445			219	-2.09849		219	-4.67606			219	-3.78018		219	-7.1097			219	-2.52554		219	-5.04406
218.5	-2.81824		218.5	-5.48113			218.5	-2.19467		218.5	-4.59141			218.5	-3.8593		218.5	-7.09347			218.5	-2.5434		218.5	-5.17385
218	-2.89838		218	-5.39732			218	-2.20729		218	-4.66961			218	-3.93429		218	-7.11027			218	-2.65838		218	-5.19388
217.5	-3.02411		217.5	-5.40861			217.5	-2.23558		217.5	-4.76907			217.5	-3.88697		217.5	-6.93923			217.5	-2.68425		217.5	-5.09567
217	-3.0774		217	-5.37497			217	-2.30547		217	-4.8729			217	-4.01997		217	-7.10856			217	-2.70607		217	-5.04141
216.5	-3.20627		216.5	-5.27237			216.5	-2.34937		216.5	-5.04647			216.5	-4.07568		216.5	-7.27274			216.5	-2.77806		216.5	-4.99833
216	-3.26382		216	-5.46398			216	-2.60082		216	-5.30833			216	-4.44066		216	-7.15121			216	-3.07612		216	-5.23006
215.5	-3.37645		215.5	-5.2963			215.5	-2.74397		215.5	-5.33662			215.5	-4.70002		215.5	-7.01518			215.5	-3.16872		215.5	-5.25929
215	-3.50501		215	-5.57071			215	-2.83672		215	-5.34626			215	-4.87764		215	-7.35905			215	-3.30823		215	-5.22509
214.5	-3.64474		214.5	-5.37789			214.5	-3.05795		214.5	-5.32924			214.5	-5.13877		214.5	-7.57097			214.5	-3.38542		214.5	-5.22494
214	-3.75979		214	-5.23726			214	-3.11891		214	-5.41108			214	-5.46735		214	-7.74922			214	-3.58964		214	-5.26978
213.5	-3.89303		213.5	-5.17158			213.5	-3.25788		213.5	-5.59048			213.5	-5.88312		213.5	-7.92682			213.5	-3.86477		213.5	-5.61437
213	-4.11024		213	-5.30603			213	-3.51845		213	-5.87702			213	-6.17155		213	-8.08896			213	-4.16756		213	-5.71047
212.5	-4.37512		212.5	-5.29581			212.5	-3.53926		212.5	-6.11203			212.5	-6.34043		212.5	-8.24621			212.5	-4.25354		212.5	-5.85257
212	-4.79669		212	-5.80503			212	-3.69064		212	-6.4374			212	-6.67939		212	-8.77324			212	-4.52351		212	-6.32996
211.5	-5.01379		211.5	-6.41521			211.5	-3.95004		211.5	-6.73722			211.5	-7.14653		211.5	-9.06331			211.5	-4.66517		211.5	-6.74711
211	-5.43262		211	-7.06333			211	-4.24787		211	-7.29948			211	-7.4228		211	-9.89175			211	-4.97208		211	-7.24198
210.5	-5.56396		210.5	-7.95429			210.5	-4.3716		210.5	-7.51035			210.5	-7.472		210.5	-10.0095			210.5	-5.00814		210.5	-7.80861
210	-5.88185		210	-8.32153			210	-4.52426		210	-7.20568			210	-8.16314		210	-10.156			210	-5.3079		210	-8.2888
209.5	-6.17854		209.5	-8.3076			209.5	-4.92732		209.5	-7.55459			209.5	-8.85837		209.5	-10.7873			209.5	-5.83568		209.5	-8.61094
209	-6.3433		209	-8.88316			209	-5.13907		209	-7.45708			209	-9.51422		209	-11.0667			209	-6.29652		209	-9.21548
208.5	-6.59877		208.5	-9.15283			208.5	-5.25474		208.5	-8.15386			208.5	-9.8477		208.5	-11.1127			208.5	-6.79941		208.5	-8.6952
208	-6.99707		208	-9.55827			208	-5.39487		208	-9.48815			208	-10.4995		208	-11.5459			208	-6.85597		208	-9.19543
207.5	-7.30466		207.5	-10.0419			207.5	-5.80584		207.5	-10.666			207.5	-11.3888		207.5	-13.0425			207.5	-7.17051		207.5	-10.1005
207	-7.80565		207	-9.8536			207	-6.33073		207	-11.6323			207	-11.7997		207	-12.4603			207	-7.50962		207	-10.7003
206.5	-8.08776		206.5	-8.96639			206.5	-6.69344		206.5	-11.3756			206.5	-12.2122		206.5	-13.5409			206.5	-7.60109		206.5	-11.1398
206	-8.18312		206	-6.63699			206	-7.1127		206	-10.4974			206	-12.197		206	-12.5104			206	-7.29223		206	-12.5514
205.5	-8.58602		205.5	-5.14006			205.5	-7.36873		205.5	-7.31051			205.5	-12.0942		205.5	-11.8722			205.5	-7.39952		205.5	-12.9028
205	-8.75991		205	-1.81371			205	-7.28256		205	-5.36319			205	-12.2079		205	-7.62172			205	-7.39271		205	-7.38485
204.5	-8.82406		204.5	-1.11704			204.5	-7.2484		204.5	-4.43141			204.5	-12.2158		204.5	-5.01368			204.5	-7.79969		204.5	-4.57937
204	-9.2103		204	0.154532			204	-7.06083		204	-6.36414			204	-13.2103		204	-2.32036			204	-8.82727		204	-4.26208
203.5	-9.68118		203.5	-2.7632			203.5	-6.92432		203.5	-1.06502			203.5	-13.1196		203.5	-2.96001			203.5	-9.0053		203.5	-7.74094
203	-9.1		203	-3.8827			203	-6.94674		203	0.007013			203	-12.9894		203	-1.21072			203	-8.13198		203	-3.56377
202.5	-9.87692		202.5	-5.57719			202.5	-5.63021		202.5	-4.08249			202.5	-12.928		202.5	2.40804			202.5	-8.79119		202.5	-2.56662
202	-10.1055		202	-5.45528			202	-5.47685		202	-3.45187			202	-12.591		202	0.100131			202	-8.27515		202	-3.23575
201.5	-10.765		201.5	-7.30056			201.5	-4.32822		201.5	-2.96698			201.5	-12.2901		201.5	-3.09608			201.5	-8.20918		201.5	-8.07611
201	-10.7432		201	-8.78493			201	-3.98529		201	-0.472056			201	-12.9331		201	-4.93384			201	-10.0618		201	-7.50183
200.5	-9.3885		200.5	-5.71977			200.5	-3.17466		200.5	0.823228			200.5	-10.1228		200.5	-5.05067			200.5	-8.72893		200.5	-6.10544
200	-7.05408		200	-4.6561			200	-0.193053		200	0.116917			200	-8.8323		200	-5.32569			200	-7.61032		200	-3.80714
199.5	-9.04612		199.5	-2.68657			199.5	-3.54645		199.5	0.238269			199.5	-10.3973		199.5	-3.51132			199.5	-8.82709		199.5	-2.73185
199	-9.73498		199	-6.28863			199	-1.44863		199	-1.93161			199	-10.9154		199	-3.40815			199	-10.3599		199	-2.94426
198.5	-8.05758		198.5	-3.86993			198.5	-2.75312		198.5	-0.112803			198.5	-8.5247		198.5	-0.061718			198.5	-12.6254		198.5	1.12597
198	-7.45055		198	0.027482			198	-1.2709		198	-0.949484			198	-4.86556		198	1.2047			198	-11.6723		198	3.17142
197.5	-10.5142		197.5	2.77291			197.5	-5.5461		197.5	-3.13378			197.5	-4.68946		197.5	1.21601			197.5	-15.4065		197.5	4.27137
197	-8.7745		197	-0.341025			197	-10.4712		197	-1.84328			197	-3.60327		197	0.821375			197	-17.8426		197	4.76811
196.5	-3.49342		196.5	-3.36546			196.5	-6.8258		196.5	1.88797			196.5	1.20501		196.5	-2.34041			196.5	-10.8653		196.5	3.81622
196	-6.5488		196	-0.113542			196	-14.0537		196	0.371776			196	2.09902		196	0.498624			196	-10.4277		196	2.0068
195.5	-3.56277		195.5	-1.64681			195.5	-12.9038		195.5	1.07079			195.5	3.13089		195.5	-1.59554			195.5	-5.3521		195.5	0.212391
195	-4.96354		195	-1.57132			195	-13.3746		195	-1.01677			195	0.266629		195	-0.526951			195	-6.14048		195	-2.63998

## Sheet: Figure S5
HIS6-SUMO-OregonGreen
							Z-average = 91.4 nm						Z-average = 94.9 nm						Z-average = 94.0 nm						Z-average = 93.6 nm						Z-average = 91.4 nm
Lipid_Concentration (uM)	PS0_rep1	PS0_rep2	PS0_rep3	PS0_rep4	PS0_AVERAGE	PS0_STD	PS10_rep1	PS10_rep2	PS10_rep3	PS10_rep4	PS10_AVERAGE	PS10_STD	PS20_rep1	PS20_rep2	PS20_rep3	PS20_rep4	PS20_AVERAGE	PS20_STD	PS30_rep1	PS30_rep2	PS30_rep3	PS30_rep4	PS30_AVERAGE	PS30_STD	PS40_rep1	PS40_rep2	PS40_rep3	PS40_rep4	PS40_AVERAGE	PS40_STD	PS50_rep1	PS50_rep2	PS50_rep3	PS50_rep4	PS50_AVERAGE	PS50_STD
0	0.0655796	0.0699522	0.0710663	0.0712219	0.069455	0.00229039	0.0699857	0.0696087	0.073603	0.0671845	0.0700955	0.00229266	0.0719663	0.0696513	0.0725477	0.0721884	0.0715884	0.00113745	0.0741864	0.0711921	0.0715185	0.073881	0.0726945	0.00134848	0.0710274	0.0721169	0.0720245	0.0731399	0.0720772	0.000747627	0.075878	0.0720465	0.0723236	0.0732712	0.0733798	0.0015121
0.48818	0.0744839	0.0710358	0.0718942	0.0725098	0.0724809	0.00126937	0.0686593	0.0721239	0.0699202	0.0690875	0.0699477	0.00133571	0.0742447	0.0768621	0.0751277	0.0754553	0.0754224	0.000941738	0.0732723	0.0772529	0.0719861	0.0726324	0.0737859	0.00205265	0.0761936	0.0747778	0.073842	0.0753165	0.0750325	0.000853063	0.0746889	0.0743658	0.0728181	0.0713089	0.0732954	0.00134739
0.97656	0.0725107	0.0697326	0.0749937	0.0725292	0.0724416	0.00186173	0.0741741	0.0741784	0.0715402	0.0704575	0.0725875	0.00163418	0.074857	0.0717322	0.0758777	0.0746695	0.0742841	0.00154342	0.0745706	0.0753788	0.0766826	0.072353	0.0747463	0.00157384	0.0762213	0.0750216	0.0739255	0.0756835	0.075213	0.0008562	0.0722049	0.0727485	0.0742231	0.069851	0.0722569	0.00157313
1.9315	0.071438	0.0764576	0.0717585	0.0722966	0.0729877	0.0020267	0.0741835	0.0755197	0.0719262	0.0719656	0.0733988	0.00152779	0.0740183	0.0764398	0.0728012	0.0741309	0.0743475	0.00131566	0.0756034	0.0726837	0.0749852	0.0719864	0.0738147	0.00151587	0.0736212	0.0684001	0.0718151	0.0703173	0.0710384	0.00192057	0.0678832	0.0667941	0.0670561	0.0645172	0.0665626	0.00124749
3.90625	0.0725024	0.0736302	0.0708845	0.0756475	0.0731662	0.00173342	0.0732302	0.0768063	0.0762846	0.0731306	0.0748629	0.00169301	0.077072	0.0753675	0.071664	0.0747857	0.0747223	0.00195543	0.0687487	0.0749086	0.0705685	0.0731307	0.0718391	0.00235875	0.0672398	0.0716707	0.0641022	0.0683041	0.0678292	0.00270279	0.0582768	0.059521	0.0565547	0.0597542	0.0585267	0.00126949
7.8125	0.0753334	0.0704001	0.0764764	0.0720926	0.0735756	0.00243862	0.070352	0.0729819	0.0693391	0.0742931	0.0717415	0.00198441	0.0704687	0.0671752	0.0702626	0.0723111	0.0700544	0.00184374	0.0660269	0.0705761	0.0680652	0.072372	0.06926	0.00241335	0.0600739	0.0623987	0.0612207	0.06213	0.0614558	0.000909487	0.052259	0.0491795	0.0498654	0.0495436	0.0502119	0.00120654
15.625	0.0708838	0.0726623	0.0689529	0.0726657	0.0712912	0.0015332	0.0736555	0.0752042	0.0741237	0.0721784	0.0737905	0.00108706	0.0725892	0.0663088	0.0711021	0.0715476	0.0703869	0.00241558	0.0637944	0.0657713	0.0607155	0.0599417	0.0625558	0.00235018	0.0533996	0.0510727	0.0517618	0.0525782	0.0522031	0.000872478	0.0421395	0.0440702	0.041046	0.041723	0.0422447	0.0011239
31.24	0.0728822	0.072928	0.0734775	0.0742351	0.0733807	0.000546101	0.0740703	0.0723028	0.07323	0.0747108	0.0735785	0.000904552	0.0638335	0.0648779	0.0648781	0.067496	0.0652714	0.00135333	0.0532919	0.0550158	0.053947	0.0558056	0.0545151	0.000966319	0.0420582	0.0411238	0.0415834	0.0457058	0.0426178	0.0018132	0.0384438	0.0396819	0.0397924	0.0396577	0.0393939	0.000550928
62.5	0.0740384	0.0736005	0.0739931	0.0735922	0.073806	0.000210353	0.0736024	0.0740061	0.0683039	0.0720465	0.0719897	0.00225029	0.0582433	0.0574701	0.0608492	0.0607067	0.0593173	0.00148685	0.0481737	0.0460022	0.0449663	0.0431008	0.0455608	0.00183217	0.0394135	0.0397206	0.0403922	0.0387755	0.0395755	0.00058187	0.0380782	0.0351618	0.0363099	0.0360771	0.0364067	0.00105615
126	0.0740193	0.0719422	0.0733668	0.0715796	0.072727	0.00100147	0.0709393	0.0744056	0.0715883	0.0686041	0.0713843	0.00206745	0.0531717	0.0528489	0.0535965	0.055141	0.0536895	0.000878927	0.0374835	0.0427215	0.0407836	0.0355135	0.0391255	0.00280281	0.0351445	0.0387362	0.0381541	0.0363416	0.0370941	0.00143068	0.0370441	0.0406445	0.037536	0.0352531	0.0376194	0.00194217
250	0.0750375	0.0742437	0.0721094	0.0712514	0.0731605	0.00153672	0.0703913	0.069072	0.06922	0.0660386	0.0686804	0.00160864	0.0470676	0.0475189	0.0471991	0.0491218	0.0477269	0.000821892	0.0388686	0.0400211	0.0379067	0.0342676	0.037766	0.00215405	0.0335204	0.0364491	0.0403655	0.0382694	0.0371511	0.00251287	0.0377206	0.0407699	0.0373893	0.0342746	0.0375386	0.00229947
500	0.0704949	0.0725392	0.0720721	0.0705926	0.0714247	0.000896964	0.0673097	0.0660099	0.0685345	0.0636785	0.0663832	0.00179869	0.0460826	0.0454144	0.0461806	0.0438613	0.0453847	0.00092763	0.0331506	0.03516	0.036899	0.0384474	0.0359142	0.00197441	0.0335204	0.0350131	0.0346338	0.0362873	0.0348636	0.000988202	0.034619	0.0370819	0.0349943	0.0359608	0.035664	0.000953802
HIS6-SUMO-ALEXA FLUOR 647
Lipid_Concentration (uM)	PS0_rep1	PS0_rep2	PS0_rep3	PS0_rep4	PS0_AVERAGE	PS0_STD	PS10_rep1	PS10_rep2	PS10_rep3	PS10_rep4	PS10_AVERAGE	PS10_STD	PS20_rep1	PS20_rep2	PS20_rep3	PS20_rep4	PS20_AVERAGE	PS20_STD	PS30_rep1	PS30_rep2	PS30_rep3	PS30_rep4	PS30_AVERAGE	PS30_STD	PS40_rep1	PS40_rep2	PS40_rep3	PS40_rep4	PS40_AVERAGE	PS40_STD	PS50_rep1	PS50_rep2	PS50_rep3	PS50_rep4	PS50_AVERAGE	PS50_STD
0	0.21239	0.210207	0.211419	0.210909	0.211231	0.000795495	0.210313	0.212536	0.212868	0.213703	0.212355	0.00125356	0.211987	0.214425	0.211686	0.209371	0.211867	0.00179029	0.208992	0.210999	0.213817	0.21471	0.21213	0.00227088	0.214301	0.216352	0.216217	0.211659	0.214632	0.00189855	0.212258	0.214159	0.212767	0.213917	0.213275	0.000788651
0.48818	0.212509	0.210714	0.214034	0.21327	0.212632	0.00123135	0.219508	0.214046	0.215278	0.215412	0.216061	0.00206032	0.213411	0.218763	0.217073	0.214244	0.215873	0.00215092	0.21756	0.217151	0.213146	0.211299	0.214789	0.0026522	0.21527	0.213655	0.214517	0.216014	0.214864	0.000875935	0.213819	0.212772	0.212323	0.212209	0.212781	0.000634993
0.97656	0.214798	0.212318	0.212793	0.21409	0.2135	0.000991446	0.214199	0.213061	0.216231	0.212547	0.214009	0.00141488	0.216189	0.218001	0.214288	0.216866	0.216336	0.00134787	0.212471	0.215389	0.214291	0.215344	0.214374	0.00118308	0.216715	0.211275	0.213779	0.215028	0.214199	0.00198382	0.211331	0.216182	0.213151	0.211825	0.213122	0.00188769
1.9315	0.211068	0.21503	0.214094	0.215617	0.213952	0.00175159	0.216734	0.212824	0.214074	0.215077	0.214677	0.00143056	0.215023	0.217544	0.216239	0.216588	0.216349	0.000902138	0.214554	0.214997	0.21608	0.213285	0.214729	0.00100172	0.212691	0.219977	0.215911	0.213417	0.215499	0.00284797	0.211561	0.211685	0.210883	0.210813	0.211236	0.000390717
3.90625	0.210381	0.215356	0.215006	0.216604	0.214337	0.00235979	0.217006	0.21829	0.218475	0.214357	0.217032	0.00164481	0.212818	0.214744	0.218263	0.223153	0.217245	0.00393065	0.21371	0.214915	0.21544	0.216956	0.215255	0.0011654	0.210742	0.215387	0.212377	0.212346	0.212713	0.00167961	0.209661	0.207025	0.206882	0.206379	0.207487	0.00127785
7.8125	0.211927	0.211688	0.209883	0.215061	0.21214	0.00186247	0.215264	0.214563	0.215496	0.213906	0.214807	0.000623331	0.214868	0.21279	0.213271	0.2143	0.213807	0.000820169	0.21121	0.207384	0.212524	0.209588	0.210177	0.00191839	0.209318	0.205881	0.209953	0.208258	0.208353	0.00155022	0.187155	0.185973	0.189261	0.189967	0.188089	0.00160089
15.625	0.207929	0.209419	0.208279	0.212511	0.209535	0.00180448	0.216214	0.214866	0.211085	0.215625	0.214448	0.00199914	0.208869	0.208796	0.205404	0.205945	0.207254	0.00159054	0.205228	0.203495	0.207183	0.205458	0.205341	0.00130641	0.196606	0.188897	0.189147	0.190637	0.191322	0.00312244	0.167571	0.168157	0.168041	0.166825	0.167648	0.000523636
31.24	0.2096	0.208014	0.207941	0.207973	0.208382	0.000703671	0.214028	0.214527	0.214967	0.216165	0.214922	0.000791075	0.205248	0.206077	0.208995	0.207453	0.206943	0.00142238	0.192471	0.188077	0.192326	0.193497	0.191593	0.00207946	0.173253	0.172546	0.175134	0.176445	0.174345	0.00153798	0.149707	0.152783	0.154443	0.153926	0.152715	0.00183728
62.5	0.206763	0.207537	0.204405	0.204419	0.205781	0.00139631	0.211984	0.214936	0.208906	0.212605	0.212108	0.00215144	0.192716	0.193106	0.193732	0.196718	0.194068	0.00157229	0.1771	0.177646	0.176947	0.181826	0.17838	0.00200651	0.159783	0.156342	0.163119	0.162096	0.160335	0.00260263	0.157176	0.160087	0.157175	0.160884	0.15883	0.00167872
126	0.202742	0.20207	0.202283	0.201612	0.202177	0.000406269	0.214531	0.207143	0.211105	0.210636	0.210854	0.00261751	0.188149	0.182621	0.18562	0.185553	0.185486	0.00195738	0.17384	0.166863	0.174151	0.175785	0.17266	0.00342755	0.157589	0.164513	0.161918	0.159084	0.160776	0.00265928	0.167285	0.165121	0.166163	0.164415	0.165746	0.00108423
250	0.204741	0.201472	0.200789	0.201229	0.202058	0.00156829	0.211271	0.209744	0.210092	0.206174	0.20932	0.00190283	0.184639	0.180083	0.182223	0.178431	0.181344	0.00232945	0.169912	0.173191	0.173445	0.16853	0.17127	0.00210788	0.163387	0.16823	0.161844	0.162577	0.164009	0.00249713	0.164142	0.166709	0.16704	0.160956	0.164712	0.00244132
500	0.206582	0.206178	0.205911	0.20952	0.207048	0.0014473	0.213998	0.209493	0.211324	0.20871	0.210881	0.00203392	0.175723	0.17632	0.174254	0.176209	0.175626	0.000823549	0.17021	0.170421	0.16948	0.174578	0.171173	0.00199718	0.164623	0.165667	0.16567	0.166212	0.165543	0.00057594	0.167219	0.167392	0.169927	0.166583	0.16778	0.00127535

[truncated: 9 more sheets: Figure S6, Figure S7, Figure S8, Figure S13, Figure S14, Figure S15, Figure S16, Figure S17, Figure S18]
